# Supplementary material for: Zinc-finger protein CXXC5 promotes breast carcinogenesis by regulating the TSC1/mTOR signaling pathway
Source: J Biol Chem. 2022 Dec 17;299(1):102812. doi: 10.1016/j.jbc.2022.102812 (PMC9860500; doi:10.1016/j.jbc.2022.102812)
Supplement: Table S1 [file mmc1.xlsx]

## Sheet: mass spectrometry analysis
Supplementary table 1
Mass Spectrometry Analysis of CXXC5-containing Protein Complex
Description	MW [kDa]	Peptide Sequence
CXXC5	33	NKSGIISEPLNK
		KKPSAALEK
		VMLPTGAAFR
		SAVVAAAAPASVADDTPPPER
		SAVVAAAAPASVADDTPPPERR
		SGAVASLLSK
		SGIISEPLNK
		KPSAALEK
DDB1	126.9	QSGESIDIITR
		EATADDLIK
		EEQMDGTVTLK
		VTLGTQPTVLR
		TVPLYESPR
		IVVFQYSDGK
		APEESSEDVTK
CUL4B	103.9	EATDEELEK
		LITYLDQTTQK
		ETVEEQASTTER
		SATDGNTSTTPPTSAK
		EAVEAIQNSTSIK
		GLNNLLDENR
MTA2	75	LVEGESDNR
RBBP4	47.6	EAAFDDAVEER
KRT1	66	SKAEAESLYQSK
		NKYEDEINKR
		NMQDMVEDYR
		KDVDGAYMTK
CHD4	217.9	EEEMGEEEEVER
		TEEPMETEPK
		GAADVEKVEEK
HDAC2	55.3	SIRPDNMSEYSK
MTA1	80.7	LPEASQSPLVLK
HBA1	15.2	KVADALTNAVAHVDDMPNALSALSDLHAHK
		FLASVSTVLTSK
MSN	67.8	ESEAVEWQQK
		RKPDTIEVQQMK
XRCC5	82.7	EEASGSSVTAEEAK
YBX1	35.9	NEGSESAPEGQAQQR
