# Supplementary material for: Zinc-finger protein CXXC5 promotes breast carcinogenesis by regulating the TSC1/mTOR signaling pathway
Source: J Biol Chem. 2022 Dec 17;299(1):102812. doi: 10.1016/j.jbc.2022.102812 (PMC9860500; doi:10.1016/j.jbc.2022.102812)
Supplement: Table S2 [file mmc2.xlsx]

## Sheet: CXXC5
Chromosome	start	end	width	score	signalValue	'-log10pvalue	'-log10qvalue	peak_summit	annotation	geneStart	geneEnd	geneLength	geneStrand	geneId	transcriptId	distanceToTSS	geneName	geneDescription
1	169892560	169893264	705	40	3.0778	4.09981	1.46709	184	Promoter (<=1kb)	169849631	169893896	44266	-	ENSG00000000457	ENST00000367771	632	SCYL3	SCY1 like pseudokinase 3 [Source:HGNC Symbol;Acc:HGNC:19285]
1	169893426	169894593	1168	74	4.63304	7.47596	4.27884	186	Promoter (<=1kb)	169849631	169893896	44266	-	ENSG00000000457	ENST00000367771	0	SCYL3	SCY1 like pseudokinase 3 [Source:HGNC Symbol;Acc:HGNC:19285]
1	169893426	169894593	1168	81	4.85076	8.15551	4.89169	586	Promoter (<=1kb)	169849631	169893896	44266	-	ENSG00000000457	ENST00000367771	0	SCYL3	SCY1 like pseudokinase 3 [Source:HGNC Symbol;Acc:HGNC:19285]
1	169893426	169894593	1168	92	5.2949	9.25238	5.83783	954	Promoter (<=1kb)	169849631	169893896	44266	-	ENSG00000000457	ENST00000367771	0	SCYL3	SCY1 like pseudokinase 3 [Source:HGNC Symbol;Acc:HGNC:19285]
1	24415360	24416064	705	41	3.31372	4.1142	1.46709	438	Promoter (<=1kb)	24415802	24472976	57175	+	ENSG00000001461	ENST00000374399	0	NIPAL3	NIPA like domain containing 3 [Source:HGNC Symbol;Acc:HGNC:25233]
1	33035172	33038652	3481	40	3.0778	4.09981	1.46709	310	Promoter (<=1kb)	33007940	33036911	28972	-	ENSG00000004455	ENST00000629371	0	AK2	adenylate kinase 2 [Source:HGNC Symbol;Acc:HGNC:362]
1	33035172	33038652	3481	211	8.39401	21.1858	16.7641	1599	Promoter (<=1kb)	33007940	33036911	28972	-	ENSG00000004455	ENST00000629371	0	AK2	adenylate kinase 2 [Source:HGNC Symbol;Acc:HGNC:362]
1	33035172	33038652	3481	183	9.12659	18.3495	14.1054	2038	Promoter (<=1kb)	33007940	33036911	28972	-	ENSG00000004455	ENST00000629371	0	AK2	adenylate kinase 2 [Source:HGNC Symbol;Acc:HGNC:362]
1	33035172	33038652	3481	94	5.80783	9.419	5.97567	2492	Promoter (<=1kb)	33007940	33036911	28972	-	ENSG00000004455	ENST00000629371	0	AK2	adenylate kinase 2 [Source:HGNC Symbol;Acc:HGNC:362]
1	33035172	33038652	3481	28	2.5182	2.85714	0.51715	3142	Promoter (<=1kb)	33007940	33036911	28972	-	ENSG00000004455	ENST00000629371	0	AK2	adenylate kinase 2 [Source:HGNC Symbol;Acc:HGNC:362]
1	33039019	33039397	379	74	4.97814	7.45087	4.25442	179	Promoter (2-3kb)	33008892	33037004	28113	-	ENSG00000004455	ENST00000354858	-2015	AK2	adenylate kinase 2 [Source:HGNC Symbol;Acc:HGNC:362]
1	23019323	23020502	1180	38	2.64652	3.80679	1.232	700	Promoter (<=1kb)	23019443	23083672	64230	+	ENSG00000004487	ENST00000465864	0	KDM1A	lysine demethylase 1A [Source:HGNC Symbol;Acc:HGNC:29079]
1	112618556	112620858	2303	37	2.79638	3.77782	1.20651	178	Promoter (<=1kb)	112523514	112619141	95628	-	ENSG00000007341	ENST00000358039	0	ST7L	suppression of tumorigenicity 7 like [Source:HGNC Symbol;Acc:HGNC:18441]
1	112618556	112620858	2303	61	3.61013	6.14594	3.16148	643	Promoter (<=1kb)	112523514	112619141	95628	-	ENSG00000007341	ENST00000358039	0	ST7L	suppression of tumorigenicity 7 like [Source:HGNC Symbol;Acc:HGNC:18441]
1	112618556	112620858	2303	83	4.28703	8.31935	5.02147	1213	Promoter (<=1kb)	112523514	112619141	95628	-	ENSG00000007341	ENST00000358039	0	ST7L	suppression of tumorigenicity 7 like [Source:HGNC Symbol;Acc:HGNC:18441]
1	112618556	112620858	2303	34	2.71192	3.46734	0.98975	2145	Promoter (<=1kb)	112523514	112619141	95628	-	ENSG00000007341	ENST00000358039	0	ST7L	suppression of tumorigenicity 7 like [Source:HGNC Symbol;Acc:HGNC:18441]
1	23529021	23529345	325	34	2.8885	3.4487	0.98316	220	Promoter (1-2kb)	23506438	23531233	24796	-	ENSG00000007968	ENST00000361729	1888	E2F2	E2F transcription factor 2 [Source:HGNC Symbol;Acc:HGNC:3114]
1	23530181	23531171	991	49	3.0246	4.94071	2.13087	249	Promoter (<=1kb)	23506438	23531233	24796	-	ENSG00000007968	ENST00000361729	62	E2F2	E2F transcription factor 2 [Source:HGNC Symbol;Acc:HGNC:3114]
1	23530181	23531171	991	34	2.78863	3.44328	0.98316	637	Promoter (<=1kb)	23506438	23531233	24796	-	ENSG00000007968	ENST00000361729	62	E2F2	E2F transcription factor 2 [Source:HGNC Symbol;Acc:HGNC:3114]
1	23531956	23532303	348	38	3.12422	3.8191	1.23531	201	Promoter (<=1kb)	23506438	23531233	24796	-	ENSG00000007968	ENST00000361729	-723	E2F2	E2F transcription factor 2 [Source:HGNC Symbol;Acc:HGNC:3114]
1	23539600	23540177	578	41	3.31372	4.1142	1.46709	567	Distal Intergenic	23506438	23531233	24796	-	ENSG00000007968	ENST00000361729	-8367	E2F2	E2F transcription factor 2 [Source:HGNC Symbol;Acc:HGNC:3114]
1	1724298	1724785	488	36	3.18448	3.60411	1.05192	79	Promoter (<=1kb)	1702379	1724357	21979	-	ENSG00000008128	ENST00000404249	0	CDK11A	cyclin dependent kinase 11A [Source:HGNC Symbol;Acc:HGNC:1730]
1	1777387	1777780	394	36	3.18448	3.60411	1.05192	175	Promoter (<=1kb)	1756588	1778419	21832	-	ENSG00000008130	ENST00000492768	639	NADK	NAD kinase [Source:HGNC Symbol;Acc:HGNC:29831]
1	1778820	1779556	737	44	3.6394	4.43667	1.71264	131	Promoter (<=1kb)	1751232	1778790	27559	-	ENSG00000008130	ENST00000341991	-30	NADK	NAD kinase [Source:HGNC Symbol;Acc:HGNC:29831]
1	114756536	114758578	2043	58	2.5673	5.87169	2.91642	222	Promoter (<=1kb)	114716913	114757983	41071	-	ENSG00000009307	ENST00000339438	0	CSDE1	cold shock domain containing E1 [Source:HGNC Symbol;Acc:HGNC:29905]
1	114756536	114758578	2043	90	3.4396	9.02248	5.64374	670	Promoter (<=1kb)	114716913	114757983	41071	-	ENSG00000009307	ENST00000339438	0	CSDE1	cold shock domain containing E1 [Source:HGNC Symbol;Acc:HGNC:29905]
1	114756536	114758578	2043	215	4.53431	21.565	17.1206	1187	Promoter (<=1kb)	114716913	114757983	41071	-	ENSG00000009307	ENST00000339438	0	CSDE1	cold shock domain containing E1 [Source:HGNC Symbol;Acc:HGNC:29905]
1	18739731	18740380	650	31	2.87587	3.14559	0.75879	155	Intron (ENST00000420770/ENSG00000009709, intron 8 of 8)	18631524	18736102	104579	+	ENSG00000009709	ENST00000400661	108207	PAX7	paired box 7 [Source:HGNC Symbol;Acc:HGNC:8621]
1	27724823	27726846	2024	75	4.0614	7.57153	4.36308	928	Promoter (<=1kb)	27725961	27763116	37156	+	ENSG00000009780	ENST00000373954	0	FAM76A	family with sequence similarity 76 member A [Source:HGNC Symbol;Acc:HGNC:28530]
1	27724823	27726846	2024	148	7.88205	14.8277	10.8502	1288	Promoter (<=1kb)	27725961	27763116	37156	+	ENSG00000009780	ENST00000373954	0	FAM76A	family with sequence similarity 76 member A [Source:HGNC Symbol;Acc:HGNC:28530]
1	27724823	27726846	2024	31	2.84836	3.10489	0.73328	1821	Promoter (<=1kb)	27725961	27763116	37156	+	ENSG00000009780	ENST00000373954	0	FAM76A	family with sequence similarity 76 member A [Source:HGNC Symbol;Acc:HGNC:28530]
1	231335539	231339930	4392	124	7.19921	12.4235	8.6626	838	Promoter (<=1kb)	231337104	231353132	16029	+	ENSG00000010072	ENST00000391858	0	SPRTN	SprT-like N-terminal domain [Source:HGNC Symbol;Acc:HGNC:25356]
1	231335539	231339930	4392	179	9.15833	17.9001	13.6877	1235	Promoter (<=1kb)	231337104	231353132	16029	+	ENSG00000010072	ENST00000391858	0	SPRTN	SprT-like N-terminal domain [Source:HGNC Symbol;Acc:HGNC:25356]
1	231335539	231339930	4392	620	18.2041	62.0644	56.6026	2365	Promoter (<=1kb)	231337104	231353132	16029	+	ENSG00000010072	ENST00000391858	0	SPRTN	SprT-like N-terminal domain [Source:HGNC Symbol;Acc:HGNC:25356]
1	231335539	231339930	4392	353	14.5196	35.381	30.4042	2797	Promoter (<=1kb)	231337104	231353132	16029	+	ENSG00000010072	ENST00000391858	0	SPRTN	SprT-like N-terminal domain [Source:HGNC Symbol;Acc:HGNC:25356]
1	231335539	231339930	4392	166	8.10019	16.6031	12.4804	3447	Promoter (<=1kb)	231337104	231353132	16029	+	ENSG00000010072	ENST00000391858	0	SPRTN	SprT-like N-terminal domain [Source:HGNC Symbol;Acc:HGNC:25356]
1	231335539	231339930	4392	119	6.90696	11.9468	8.23143	4062	Promoter (<=1kb)	231337104	231353132	16029	+	ENSG00000010072	ENST00000391858	0	SPRTN	SprT-like N-terminal domain [Source:HGNC Symbol;Acc:HGNC:25356]
1	171780338	171780704	367	31	2.68585	3.1266	0.74503	281	Promoter (<=1kb)	171781660	171797716	16057	+	ENSG00000010165	ENST00000361735	-956	EEF1AKNMT	eEF1A lysine and N-terminal methyltransferase [Source:HGNC Symbol;Acc:HGNC:24248]
1	171780871	171782511	1641	96	5.33528	9.66958	6.20133	551	Promoter (<=1kb)	171781660	171797716	16057	+	ENSG00000010165	ENST00000361735	0	EEF1AKNMT	eEF1A lysine and N-terminal methyltransferase [Source:HGNC Symbol;Acc:HGNC:24248]
1	171780871	171782511	1641	96	5.29621	9.60019	6.13703	841	Promoter (<=1kb)	171781660	171797716	16057	+	ENSG00000010165	ENST00000361735	0	EEF1AKNMT	eEF1A lysine and N-terminal methyltransferase [Source:HGNC Symbol;Acc:HGNC:24248]
1	171780871	171782511	1641	86	4.94842	8.6466	5.29819	1217	Promoter (<=1kb)	171781660	171797716	16057	+	ENSG00000010165	ENST00000361735	0	EEF1AKNMT	eEF1A lysine and N-terminal methyltransferase [Source:HGNC Symbol;Acc:HGNC:24248]
1	41241143	41242791	1649	60	4.40629	6.02215	3.05387	298	Promoter (<=1kb)	41027202	41242110	214909	-	ENSG00000010803	ENST00000337495	0	SCMH1	Scm polycomb group protein homolog 1 [Source:HGNC Symbol;Acc:HGNC:19003]
1	41241143	41242791	1649	68	4.74854	6.80929	3.71606	803	Promoter (<=1kb)	41027202	41242110	214909	-	ENSG00000010803	ENST00000337495	0	SCMH1	Scm polycomb group protein homolog 1 [Source:HGNC Symbol;Acc:HGNC:19003]
1	41241143	41242791	1649	86	5.55553	8.68045	5.32935	1345	Promoter (<=1kb)	41027202	41242110	214909	-	ENSG00000010803	ENST00000337495	0	SCMH1	Scm polycomb group protein homolog 1 [Source:HGNC Symbol;Acc:HGNC:19003]
1	23743076	23743654	579	53	4.09433	5.31875	2.44663	81	Promoter (<=1kb)	23743155	23762059	18905	+	ENSG00000011007	ENST00000418390	0	ELOA	elongin A [Source:HGNC Symbol;Acc:HGNC:11620]
1	23755970	23756243	274	41	3.45348	4.15441	1.49997	229	Exon (ENST00000418390/ENSG00000011007, exon 8 of 11)	23744034	23750944	6911	+	ENSG00000011007	ENST00000487554	11936	ELOA	elongin A [Source:HGNC Symbol;Acc:HGNC:11620]
1	11805040	11806231	1192	103	6.36896	10.3256	6.77477	274	Promoter (<=1kb)	11806096	11843143	37048	+	ENSG00000011021	ENST00000312413	0	CLCN6	chloride voltage-gated channel 6 [Source:HGNC Symbol;Acc:HGNC:2024]
1	11805040	11806231	1192	72	5.00418	7.21256	4.05412	895	Promoter (<=1kb)	11806096	11843143	37048	+	ENSG00000011021	ENST00000312413	0	CLCN6	chloride voltage-gated channel 6 [Source:HGNC Symbol;Acc:HGNC:2024]
1	149941969	149942242	274	50	3.53158	5.07666	2.25229	190	3' UTR	149928651	149936879	8229	-	ENSG00000014914	ENST00000439741	-5090	MTMR11	myotubularin related protein 11 [Source:HGNC Symbol;Acc:HGNC:24307]
1	160114826	160115106	281	29	2.71834	2.91272	0.56617	156	Promoter (<=1kb)	160115759	160137202	21444	+	ENSG00000018625	ENST00000472488	-653	ATP1A2	ATPase Na+/K+ transporting subunit alpha 2 [Source:HGNC Symbol;Acc:HGNC:800]
1	35557617	35558668	1052	104	6.22267	10.4485	6.8785	252	Promoter (<=1kb)	35557792	35566779	8988	+	ENSG00000020129	ENST00000356090	0	NCDN	neurochondrin [Source:HGNC Symbol;Acc:HGNC:17597]
1	35557617	35558668	1052	111	6.67861	11.1899	7.56857	823	Promoter (<=1kb)	35557792	35566779	8988	+	ENSG00000020129	ENST00000356090	0	NCDN	neurochondrin [Source:HGNC Symbol;Acc:HGNC:17597]
1	57025463	57025821	359	28	2.72955	2.82717	0.50378	130	Intron (ENST00000371236/ENSG00000173406, intron 10 of 14)	56960063	56966140	6078	-	ENSG00000021852	ENST00000494324	-59323	C8B	complement C8 beta chain [Source:HGNC Symbol;Acc:HGNC:1353]
1	193104545	193105631	1087	64	4.20399	6.4654	3.42067	235	Promoter (<=1kb)	193090866	193105433	14568	-	ENSG00000023572	ENST00000608166	0	GLRX2	glutaredoxin 2 [Source:HGNC Symbol;Acc:HGNC:16065]
1	193104545	193105631	1087	117	6.09793	11.7716	8.06674	877	Promoter (<=1kb)	193090866	193105433	14568	-	ENSG00000023572	ENST00000608166	0	GLRX2	glutaredoxin 2 [Source:HGNC Symbol;Acc:HGNC:16065]
1	150149159	150150333	1175	120	5.81798	12.0394	8.32064	851	Promoter (<=1kb)	150149183	150159630	10448	+	ENSG00000023902	ENST00000369126	0	PLEKHO1	pleckstrin homology domain containing O1 [Source:HGNC Symbol;Acc:HGNC:24310]
1	93908613	93910174	1562	53	4.09433	5.31875	2.44663	679	Promoter (<=1kb)	93885199	93909430	24232	-	ENSG00000023909	ENST00000370238	0	GCLM	glutamate-cysteine ligase modifier subunit [Source:HGNC Symbol;Acc:HGNC:4312]
1	93908613	93910174	1562	47	3.3576	4.77688	2.00551	1043	Promoter (<=1kb)	93885199	93909430	24232	-	ENSG00000023909	ENST00000370238	0	GCLM	glutamate-cysteine ligase modifier subunit [Source:HGNC Symbol;Acc:HGNC:4312]
1	93910967	93911369	403	31	2.77708	3.12865	0.74503	198	Promoter (1-2kb)	93887034	93909456	22423	-	ENSG00000023909	ENST00000615724	-1511	GCLM	glutamate-cysteine ligase modifier subunit [Source:HGNC Symbol;Acc:HGNC:4312]
1	68496761	68497392	632	47	3.7336	4.76286	2.00116	467	Promoter (<=1kb)	68474152	68497082	22931	-	ENSG00000024526	ENST00000456315	0	DEPDC1	DEP domain containing 1 [Source:HGNC Symbol;Acc:HGNC:22949]
1	32108010	32108405	396	38	3.22442	3.80762	1.232	251	Promoter (<=1kb)	32108056	32176563	68508	+	ENSG00000025800	ENST00000373625	0	KPNA6	karyopherin subunit alpha 6 [Source:HGNC Symbol;Acc:HGNC:6399]
1	109211901	109212414	514	30	2.40167	3.04164	0.68211	134	Promoter (1-2kb)	109213918	109238182	24265	+	ENSG00000031698	ENST00000234677	-1504	SARS1	seryl-tRNA synthetase 1 [Source:HGNC Symbol;Acc:HGNC:10537]
1	109213000	109215627	2628	354	10.2325	35.4405	30.4622	870	Promoter (<=1kb)	109213918	109238182	24265	+	ENSG00000031698	ENST00000234677	0	SARS1	seryl-tRNA synthetase 1 [Source:HGNC Symbol;Acc:HGNC:10537]
1	109213000	109215627	2628	228	7.13409	22.8487	18.3402	1215	Promoter (<=1kb)	109213918	109238182	24265	+	ENSG00000031698	ENST00000234677	0	SARS1	seryl-tRNA synthetase 1 [Source:HGNC Symbol;Acc:HGNC:10537]
1	109213000	109215627	2628	90	4.51267	9.08897	5.70329	2390	Promoter (<=1kb)	109213918	109238182	24265	+	ENSG00000031698	ENST00000234677	0	SARS1	seryl-tRNA synthetase 1 [Source:HGNC Symbol;Acc:HGNC:10537]
1	109240416	109240802	387	50	3.15031	5.00561	2.19176	155	Distal Intergenic	109236231	109238169	1939	+	ENSG00000031698	ENST00000468588	4185	SARS1	seryl-tRNA synthetase 1 [Source:HGNC Symbol;Acc:HGNC:10537]
1	69568629	69568902	274	53	4.09433	5.31875	2.44663	131	Promoter (<=1kb)	69568450	69875004	306555	+	ENSG00000033122	ENST00000370958	179	LRRC7	leucine rich repeat containing 7 [Source:HGNC Symbol;Acc:HGNC:18531]
1	244451544	244452788	1245	48	3.68191	4.88738	2.08202	592	Promoter (<=1kb)	244408494	244451909	43416	-	ENSG00000035687	ENST00000366535	0	ADSS2	adenylosuccinate synthase 2 [Source:HGNC Symbol;Acc:HGNC:292]
1	77580560	77580833	274	28	2.72955	2.82717	0.50378	105	Exon (ENST00000476275/ENSG00000036549, exon 5 of 10)	77581018	77585043	4026	-	ENSG00000036549	ENST00000476195	4210	ZZZ3	zinc finger ZZ-type containing 3 [Source:HGNC Symbol;Acc:HGNC:24523]
1	77682698	77683067	370	48	3.53038	4.85699	2.07336	166	Promoter (<=1kb)	77676982	77682675	5694	-	ENSG00000036549	ENST00000458763	-23	ZZZ3	zinc finger ZZ-type containing 3 [Source:HGNC Symbol;Acc:HGNC:24523]
1	77683337	77684071	735	28	2.69375	2.8764	0.53371	149	Promoter (<=1kb)	77564888	77683419	118532	-	ENSG00000036549	ENST00000370798	0	ZZZ3	zinc finger ZZ-type containing 3 [Source:HGNC Symbol;Acc:HGNC:24523]
1	77683337	77684071	735	76	4.91376	7.64284	4.42606	520	Promoter (<=1kb)	77564888	77683419	118532	-	ENSG00000036549	ENST00000370798	0	ZZZ3	zinc finger ZZ-type containing 3 [Source:HGNC Symbol;Acc:HGNC:24523]
1	16350718	16353130	2413	74	4.78648	7.43461	4.24464	1025	Promoter (<=1kb)	16246840	16352480	105641	-	ENSG00000037637	ENST00000375592	0	FBXO42	F-box protein 42 [Source:HGNC Symbol;Acc:HGNC:29249]
1	16350718	16353130	2413	110	6.38831	11.0954	7.47882	1805	Promoter (<=1kb)	16246840	16352480	105641	-	ENSG00000037637	ENST00000375592	0	FBXO42	F-box protein 42 [Source:HGNC Symbol;Acc:HGNC:29249]
1	19310682	19312720	2039	41	3.31372	4.1142	1.46709	304	Promoter (<=1kb)	19312326	19329300	16975	+	ENSG00000040487	ENST00000375153	0	SLC66A1	solute carrier family 66 member 1 [Source:HGNC Symbol;Acc:HGNC:26001]
1	19310682	19312720	2039	70	4.74668	7.08043	3.95269	827	Promoter (<=1kb)	19312326	19329300	16975	+	ENSG00000040487	ENST00000375153	0	SLC66A1	solute carrier family 66 member 1 [Source:HGNC Symbol;Acc:HGNC:26001]
1	19310682	19312720	2039	177	8.46838	17.7318	13.5292	1494	Promoter (<=1kb)	19312326	19329300	16975	+	ENSG00000040487	ENST00000375153	0	SLC66A1	solute carrier family 66 member 1 [Source:HGNC Symbol;Acc:HGNC:26001]
1	19313089	19313452	364	59	3.87956	5.9105	2.94971	214	Promoter (<=1kb)	19312729	19328987	16259	+	ENSG00000040487	ENST00000497827	360	SLC66A1	solute carrier family 66 member 1 [Source:HGNC Symbol;Acc:HGNC:26001]
1	216118567	216118861	295	50	3.64025	5.03731	2.22108	264	Intron (ENST00000307340/ENSG00000042781, intron 21 of 71)	216083370	216089139	5770	-	ENSG00000042781	ENST00000481786	-29428	USH2A	usherin [Source:HGNC Symbol;Acc:HGNC:12601]
1	186374428	186375911	1484	59	4.03395	5.92119	2.95985	172	Promoter (<=1kb)	186311652	186375253	63602	-	ENSG00000047410	ENST00000367478	0	TPR	translocated promoter region, nuclear basket protein [Source:HGNC Symbol;Acc:HGNC:12017]
1	186374428	186375911	1484	40	2.60249	4.01764	1.4118	1091	Promoter (<=1kb)	186311652	186375253	63602	-	ENSG00000047410	ENST00000367478	0	TPR	translocated promoter region, nuclear basket protein [Source:HGNC Symbol;Acc:HGNC:12017]
1	12229861	12230209	349	36	3.18448	3.60411	1.05192	210	Promoter (<=1kb)	12230030	12512047	282018	+	ENSG00000048707	ENST00000620676	0	VPS13D	vacuolar protein sorting 13 homolog D [Source:HGNC Symbol;Acc:HGNC:23595]
1	40307143	40307443	301	38	3.22442	3.80762	1.232	138	Promoter (2-3kb)	40301812	40304997	3186	-	ENSG00000049089	ENST00000466267	-2146	COL9A2	collagen type IX alpha 2 chain [Source:HGNC Symbol;Acc:HGNC:2218]
1	40316731	40317318	588	42	3.40184	4.25081	1.58078	507	Promoter (<=1kb)	40300489	40317286	16798	-	ENSG00000049089	ENST00000372748	0	COL9A2	collagen type IX alpha 2 chain [Source:HGNC Symbol;Acc:HGNC:2218]
1	9216759	9217084	326	41	3.31372	4.1142	1.46709	223	Distal Intergenic	9234774	9271337	36564	+	ENSG00000049239	ENST00000377403	-17690	H6PD	hexose-6-phosphate dehydrogenase/glucose 1-dehydrogenase [Source:HGNC Symbol;Acc:HGNC:4795]
1	9234796	9235376	581	48	3.68167	4.88701	2.08202	443	Promoter (<=1kb)	9234774	9271337	36564	+	ENSG00000049239	ENST00000377403	22	H6PD	hexose-6-phosphate dehydrogenase/glucose 1-dehydrogenase [Source:HGNC Symbol;Acc:HGNC:4795]
1	7782595	7785508	2914	148	8.18866	14.8852	10.8914	967	Promoter (<=1kb)	7784291	7845177	60887	+	ENSG00000049246	ENST00000377532	0	PER3	period circadian regulator 3 [Source:HGNC Symbol;Acc:HGNC:8847]
1	7782595	7785508	2914	62	4.54926	6.2454	3.21614	1497	Promoter (<=1kb)	7784291	7845177	60887	+	ENSG00000049246	ENST00000377532	0	PER3	period circadian regulator 3 [Source:HGNC Symbol;Acc:HGNC:8847]
1	7782595	7785508	2914	82	5.45911	8.21683	4.92603	1810	Promoter (<=1kb)	7784291	7845177	60887	+	ENSG00000049246	ENST00000377532	0	PER3	period circadian regulator 3 [Source:HGNC Symbol;Acc:HGNC:8847]
1	7782595	7785508	2914	92	5.52286	9.29513	5.86176	2210	Promoter (<=1kb)	7784291	7845177	60887	+	ENSG00000049246	ENST00000377532	0	PER3	period circadian regulator 3 [Source:HGNC Symbol;Acc:HGNC:8847]
1	71047659	71048138	480	28	2.72955	2.82717	0.50378	147	Promoter (<=1kb)	70852353	71047788	195436	-	ENSG00000050628	ENST00000370931	0	PTGER3	prostaglandin E receptor 3 [Source:HGNC Symbol;Acc:HGNC:9595]
1	114780332	114780956	625	47	2.71198	4.74879	1.99691	191	Promoter (<=1kb)	114769479	114780685	11207	-	ENSG00000052723	ENST00000060969	0	SIKE1	suppressor of IKBKE 1 [Source:HGNC Symbol;Acc:HGNC:26119]
1	114780332	114780956	625	38	2.2035	3.87865	1.2912	459	Promoter (<=1kb)	114769479	114780685	11207	-	ENSG00000052723	ENST00000060969	0	SIKE1	suppressor of IKBKE 1 [Source:HGNC Symbol;Acc:HGNC:26119]
1	19251332	19252197	866	57	4.0501	5.70062	2.75822	269	Promoter (<=1kb)	19251805	19260128	8324	+	ENSG00000053372	ENST00000330263	0	MRTO4	MRT4 homolog, ribosome maturation factor [Source:HGNC Symbol;Acc:HGNC:18477]
1	19251332	19252197	866	58	4.1578	5.87294	2.91642	737	Promoter (<=1kb)	19251805	19260128	8324	+	ENSG00000053372	ENST00000330263	0	MRTO4	MRT4 homolog, ribosome maturation factor [Source:HGNC Symbol;Acc:HGNC:18477]
1	36148742	36149783	1042	48	3.68191	4.88738	2.08202	138	Promoter (<=1kb)	36136570	36149514	12945	-	ENSG00000054116	ENST00000616074	0	TRAPPC3	trafficking protein particle complex 3 [Source:HGNC Symbol;Acc:HGNC:19942]
1	36148742	36149783	1042	28	2.5182	2.85714	0.51715	547	Promoter (<=1kb)	36136570	36149514	12945	-	ENSG00000054116	ENST00000616074	0	TRAPPC3	trafficking protein particle complex 3 [Source:HGNC Symbol;Acc:HGNC:19942]
1	36148742	36149783	1042	47	3.7336	4.76286	2.00116	768	Promoter (<=1kb)	36136570	36149514	12945	-	ENSG00000054116	ENST00000616074	0	TRAPPC3	trafficking protein particle complex 3 [Source:HGNC Symbol;Acc:HGNC:19942]
1	36223208	36225052	1845	89	5.53779	8.97966	5.60214	722	Promoter (<=1kb)	36224432	36304148	79717	+	ENSG00000054118	ENST00000469141	0	THRAP3	thyroid hormone receptor associated protein 3 [Source:HGNC Symbol;Acc:HGNC:22964]
1	36223208	36225052	1845	94	5.03641	9.47062	6.01587	1186	Promoter (<=1kb)	36224432	36304148	79717	+	ENSG00000054118	ENST00000469141	0	THRAP3	thyroid hormone receptor associated protein 3 [Source:HGNC Symbol;Acc:HGNC:22964]
1	235326650	235327920	1271	47	3.3576	4.77688	2.00551	299	Promoter (<=1kb)	235166895	235327487	160593	-	ENSG00000054267	ENST00000366603	0	ARID4B	AT-rich interaction domain 4B [Source:HGNC Symbol;Acc:HGNC:15550]
1	235326650	235327920	1271	76	4.91376	7.64284	4.42606	703	Promoter (<=1kb)	235166895	235327487	160593	-	ENSG00000054267	ENST00000366603	0	ARID4B	AT-rich interaction domain 4B [Source:HGNC Symbol;Acc:HGNC:15550]
1	241639522	241639962	441	31	2.90391	3.18711	0.78427	187	Promoter (<=1kb)	241594598	241640210	45613	-	ENSG00000054277	ENST00000478849	248	OPN3	opsin 3 [Source:HGNC Symbol;Acc:HGNC:14007]
1	241640250	241640702	453	37	2.98427	3.76643	1.19559	186	Promoter (<=1kb)	241593124	241640369	47246	-	ENSG00000054277	ENST00000366554	0	OPN3	opsin 3 [Source:HGNC Symbol;Acc:HGNC:14007]
1	243254562	243256397	1836	56	4.14845	5.61965	2.69999	987	Promoter (<=1kb)	243256034	243286397	30364	+	ENSG00000054282	ENST00000490065	0	SDCCAG8	SHH signaling and ciliogenesis regulator SDCCAG8 [Source:HGNC Symbol;Acc:HGNC:10671]
1	210328330	210328634	305	52	4.04955	5.24964	2.41104	149	Promoter (<=1kb)	210328252	210676296	348045	+	ENSG00000054392	ENST00000541565	78	HHAT	hedgehog acyltransferase [Source:HGNC Symbol;Acc:HGNC:18270]
1	210328934	210329363	430	65	4.56329	6.51677	3.46271	221	Promoter (<=1kb)	210329300	210676296	346997	+	ENSG00000054392	ENST00000367010	0	HHAT	hedgehog acyltransferase [Source:HGNC Symbol;Acc:HGNC:18270]
1	10209881	10210344	464	62	4.54926	6.2454	3.21614	252	Promoter (<=1kb)	10210570	10308597	98028	+	ENSG00000054523	ENST00000377093	-226	KIF1B	kinesin family member 1B [Source:HGNC Symbol;Acc:HGNC:16636]
1	16366960	16368466	1507	40	3.0778	4.09981	1.46709	256	Promoter (<=1kb)	16367088	16395406	28319	+	ENSG00000055070	ENST00000471507	0	SZRD1	SUZ RNA binding domain containing 1 [Source:HGNC Symbol;Acc:HGNC:30232]
1	16366960	16368466	1507	62	3.90408	6.20565	3.21358	563	Promoter (<=1kb)	16367088	16395406	28319	+	ENSG00000055070	ENST00000471507	0	SZRD1	SUZ RNA binding domain containing 1 [Source:HGNC Symbol;Acc:HGNC:30232]
1	179293297	179293789	493	147	6.56362	14.7144	10.7546	282	Promoter (<=1kb)	179293714	179358677	64964	+	ENSG00000057252	ENST00000539888	0	SOAT1	sterol O-acyltransferase 1 [Source:HGNC Symbol;Acc:HGNC:11177]
1	23778557	23779596	1040	78	5.23333	7.85759	4.61521	260	Promoter (<=1kb)	23779357	23786378	7022	+	ENSG00000057757	ENST00000415372	0	PITHD1	PITH domain containing 1 [Source:HGNC Symbol;Acc:HGNC:25022]
1	23778557	23779596	1040	52	4.04955	5.24964	2.41104	847	Promoter (<=1kb)	23779357	23786378	7022	+	ENSG00000057757	ENST00000415372	0	PITHD1	PITH domain containing 1 [Source:HGNC Symbol;Acc:HGNC:25022]
1	16913841	16914273	433	49	3.0246	4.94071	2.13087	228	Intron (ENST00000466256/ENSG00000058453, intron 1 of 8)	16921931	16972964	51034	+	ENSG00000058453	ENST00000375541	-7658	CROCC	ciliary rootlet coiled-coil, rootletin [Source:HGNC Symbol;Acc:HGNC:21299]
1	16914532	16915092	561	63	4.47599	6.37865	3.34201	342	Intron (ENST00000466256/ENSG00000058453, intron 1 of 8)	16921931	16972964	51034	+	ENSG00000058453	ENST00000375541	-6839	CROCC	ciliary rootlet coiled-coil, rootletin [Source:HGNC Symbol;Acc:HGNC:21299]
1	203597844	203598130	287	32	2.7634	3.2503	0.84103	144	Distal Intergenic	203626787	203744079	117293	+	ENSG00000058668	ENST00000367218	-28657	ATP2B4	ATPase plasma membrane Ca2+ transporting 4 [Source:HGNC Symbol;Acc:HGNC:817]
1	203795446	203795846	401	25	2.11452	2.58798	0.44364	4	Promoter (<=1kb)	203795623	203854124	58502	+	ENSG00000058673	ENST00000367210	0	ZC3H11A	zinc finger CCCH-type containing 11A [Source:HGNC Symbol;Acc:HGNC:29093]
1	53889677	53890120	444	65	4.41829	6.55063	3.47849	273	Promoter (<=1kb)	53851719	53889733	38015	-	ENSG00000058799	ENST00000464950	0	YIPF1	Yip1 domain family member 1 [Source:HGNC Symbol;Acc:HGNC:25231]
1	53837729	53838350	622	48	3.15887	4.82267	2.04454	417	Promoter (<=1kb)	53765478	53838296	72819	-	ENSG00000058804	ENST00000371429	0	NDC1	NDC1 transmembrane nucleoporin [Source:HGNC Symbol;Acc:HGNC:25525]
1	53838512	53838933	422	25	2.38742	2.52989	0.4016	230	Promoter (<=1kb)	53818970	53838463	19494	-	ENSG00000058804	ENST00000480952	-49	NDC1	NDC1 transmembrane nucleoporin [Source:HGNC Symbol;Acc:HGNC:25525]
1	53839165	53839511	347	28	2.72955	2.82717	0.50378	195	Promoter (<=1kb)	53818970	53838463	19494	-	ENSG00000058804	ENST00000480952	-702	NDC1	NDC1 transmembrane nucleoporin [Source:HGNC Symbol;Acc:HGNC:25525]
1	234477798	234479107	1310	47	3.3576	4.77688	2.00551	505	Promoter (<=1kb)	234391313	234479179	87867	-	ENSG00000059588	ENST00000040877	72	TARBP1	TAR (HIV-1) RNA binding protein 1 [Source:HGNC Symbol;Acc:HGNC:11568]
1	234477798	234479107	1310	65	4.56329	6.51677	3.46271	1097	Promoter (<=1kb)	234391313	234479179	87867	-	ENSG00000059588	ENST00000040877	72	TARBP1	TAR (HIV-1) RNA binding protein 1 [Source:HGNC Symbol;Acc:HGNC:11568]
1	234479287	234479688	402	31	2.77708	3.12865	0.74503	205	Promoter (<=1kb)	234391313	234479179	87867	-	ENSG00000059588	ENST00000040877	-108	TARBP1	TAR (HIV-1) RNA binding protein 1 [Source:HGNC Symbol;Acc:HGNC:11568]
1	234499121	234499680	560	57	4.0501	5.70062	2.75822	250	Distal Intergenic	234391313	234479179	87867	-	ENSG00000059588	ENST00000040877	-19942	TARBP1	TAR (HIV-1) RNA binding protein 1 [Source:HGNC Symbol;Acc:HGNC:11568]
1	26787765	26788192	428	56	3.85133	5.61747	2.69999	225	Promoter (<=1kb)	26787950	26800659	12710	+	ENSG00000060642	ENST00000674202	0	PIGV	phosphatidylinositol glycan anchor biosynthesis class V [Source:HGNC Symbol;Acc:HGNC:26031]
1	29234372	29234651	280	41	3.45348	4.15441	1.49997	241	Promoter (1-2kb)	29236516	29325661	89146	+	ENSG00000060656	ENST00000345512	-1865	PTPRU	protein tyrosine phosphatase receptor type U [Source:HGNC Symbol;Acc:HGNC:9683]
1	29235798	29236953	1156	57	4.23097	5.74853	2.80389	195	Promoter (<=1kb)	29236516	29325661	89146	+	ENSG00000060656	ENST00000345512	0	PTPRU	protein tyrosine phosphatase receptor type U [Source:HGNC Symbol;Acc:HGNC:9683]
1	29235798	29236953	1156	25	2.53858	2.55029	0.41291	1048	Promoter (<=1kb)	29236516	29325661	89146	+	ENSG00000060656	ENST00000345512	0	PTPRU	protein tyrosine phosphatase receptor type U [Source:HGNC Symbol;Acc:HGNC:9683]
1	29237122	29237747	626	83	5.3409	8.33518	5.0315	167	Promoter (<=1kb)	29236639	29326669	90031	+	ENSG00000060656	ENST00000460170	483	PTPRU	protein tyrosine phosphatase receptor type U [Source:HGNC Symbol;Acc:HGNC:9683]
1	29237926	29238435	510	47	3.7336	4.76286	2.00116	151	Promoter (1-2kb)	29236639	29326669	90031	+	ENSG00000060656	ENST00000460170	1287	PTPRU	protein tyrosine phosphatase receptor type U [Source:HGNC Symbol;Acc:HGNC:9683]
1	111754795	111756493	1699	69	3.63176	6.91741	3.81504	206	Promoter (<=1kb)	111754832	111768990	14159	+	ENSG00000064703	ENST00000679724	0	DDX20	DEAD-box helicase 20 [Source:HGNC Symbol;Acc:HGNC:2743]
1	111754795	111756493	1699	102	4.6032	10.231	6.71876	791	Promoter (<=1kb)	111754832	111768990	14159	+	ENSG00000064703	ENST00000679724	0	DDX20	DEAD-box helicase 20 [Source:HGNC Symbol;Acc:HGNC:2743]
1	111754795	111756493	1699	37	2.42651	3.75234	1.187	1371	Promoter (<=1kb)	111754832	111768990	14159	+	ENSG00000064703	ENST00000679724	0	DDX20	DEAD-box helicase 20 [Source:HGNC Symbol;Acc:HGNC:2743]
1	111757154	111757551	398	26	2.33032	2.66683	0.50378	89	Promoter (<=1kb)	111756669	111761412	4744	+	ENSG00000064703	ENST00000524894	485	DDX20	DEAD-box helicase 20 [Source:HGNC Symbol;Acc:HGNC:2743]
1	109547701	109549283	1583	43	2.94029	4.39643	1.71072	459	Promoter (<=1kb)	109548615	109600195	51581	+	ENSG00000065135	ENST00000369851	0	GNAI3	G protein subunit alpha i3 [Source:HGNC Symbol;Acc:HGNC:4387]
1	109547701	109549283	1583	49	3.0246	4.94071	2.13087	984	Promoter (<=1kb)	109548615	109600195	51581	+	ENSG00000065135	ENST00000369851	0	GNAI3	G protein subunit alpha i3 [Source:HGNC Symbol;Acc:HGNC:4387]
1	109547701	109549283	1583	81	4.19764	8.13406	4.87067	1297	Promoter (<=1kb)	109548615	109600195	51581	+	ENSG00000065135	ENST00000369851	0	GNAI3	G protein subunit alpha i3 [Source:HGNC Symbol;Acc:HGNC:4387]
1	117928747	117930133	1387	49	3.0246	4.94071	2.13087	425	Promoter (<=1kb)	117929720	117941788	12069	+	ENSG00000065183	ENST00000369441	0	WDR3	WD repeat domain 3 [Source:HGNC Symbol;Acc:HGNC:12755]
1	117928747	117930133	1387	50	3.38138	5.03053	2.21599	836	Promoter (<=1kb)	117929720	117941788	12069	+	ENSG00000065183	ENST00000369441	0	WDR3	WD repeat domain 3 [Source:HGNC Symbol;Acc:HGNC:12755]
1	15833931	15837563	3633	64	4.17227	6.41169	3.37017	511	Promoter (<=1kb)	15836095	15928557	92463	+	ENSG00000065526	ENST00000673875	0	SPEN	spen family transcriptional repressor [Source:HGNC Symbol;Acc:HGNC:17575]
1	15833931	15837563	3633	197	9.32002	19.7132	15.388	1158	Promoter (<=1kb)	15836095	15928557	92463	+	ENSG00000065526	ENST00000673875	0	SPEN	spen family transcriptional repressor [Source:HGNC Symbol;Acc:HGNC:17575]
1	15833931	15837563	3633	290	10.3526	29.0338	24.2686	2027	Promoter (<=1kb)	15836095	15928557	92463	+	ENSG00000065526	ENST00000673875	0	SPEN	spen family transcriptional repressor [Source:HGNC Symbol;Acc:HGNC:17575]
1	15833931	15837563	3633	54	3.3845	5.47077	2.57921	2829	Promoter (<=1kb)	15836095	15928557	92463	+	ENSG00000065526	ENST00000673875	0	SPEN	spen family transcriptional repressor [Source:HGNC Symbol;Acc:HGNC:17575]
1	15837878	15838329	452	41	3.31372	4.1142	1.46709	291	Promoter (1-2kb)	15836095	15928557	92463	+	ENSG00000065526	ENST00000673875	1783	SPEN	spen family transcriptional repressor [Source:HGNC Symbol;Acc:HGNC:17575]
1	15846259	15848828	2570	163	8.54696	16.3974	12.2902	1157	Promoter (<=1kb)	15847707	15940456	92750	+	ENSG00000065526	ENST00000375759	0	SPEN	spen family transcriptional repressor [Source:HGNC Symbol;Acc:HGNC:17575]
1	15846259	15848828	2570	47	3.3576	4.77688	2.00551	1877	Promoter (<=1kb)	15847707	15940456	92750	+	ENSG00000065526	ENST00000375759	0	SPEN	spen family transcriptional repressor [Source:HGNC Symbol;Acc:HGNC:17575]
1	212414107	212415866	1760	82	5.2898	8.25279	4.95997	188	Promoter (<=1kb)	212363928	212414886	50959	-	ENSG00000065600	ENST00000261455	0	PACC1	proton activated chloride channel 1 [Source:HGNC Symbol;Acc:HGNC:25593]
1	212414107	212415866	1760	67	4.53578	6.74089	3.65217	552	Promoter (<=1kb)	212363928	212414886	50959	-	ENSG00000065600	ENST00000261455	0	PACC1	proton activated chloride channel 1 [Source:HGNC Symbol;Acc:HGNC:25593]
1	212414107	212415866	1760	59	4.36111	5.95164	2.98737	1600	Promoter (<=1kb)	212363928	212414886	50959	-	ENSG00000065600	ENST00000261455	0	PACC1	proton activated chloride channel 1 [Source:HGNC Symbol;Acc:HGNC:25593]
1	42681294	42682841	1548	71	4.94945	7.12621	3.99503	154	Promoter (<=1kb)	42682418	42703805	21388	+	ENSG00000065978	ENST00000321358	0	YBX1	Y-box binding protein 1 [Source:HGNC Symbol;Acc:HGNC:8014]
1	42681294	42682841	1548	72	5.00418	7.21256	4.05412	590	Promoter (<=1kb)	42682418	42703805	21388	+	ENSG00000065978	ENST00000321358	0	YBX1	Y-box binding protein 1 [Source:HGNC Symbol;Acc:HGNC:8014]
1	42681294	42682841	1548	72	5.00418	7.21256	4.05412	1350	Promoter (<=1kb)	42682418	42703805	21388	+	ENSG00000065978	ENST00000321358	0	YBX1	Y-box binding protein 1 [Source:HGNC Symbol;Acc:HGNC:8014]
1	42683006	42684051	1046	102	5.89105	10.2677	6.73979	302	Promoter (<=1kb)	42683156	42697211	14056	+	ENSG00000065978	ENST00000467957	0	YBX1	Y-box binding protein 1 [Source:HGNC Symbol;Acc:HGNC:8014]
1	212284255	212286613	2359	253	10.9615	25.3631	20.7476	1133	Promoter (<=1kb)	212285410	212361853	76444	+	ENSG00000066027	ENST00000261461	0	PPP2R5A	protein phosphatase 2 regulatory subunit B'alpha [Source:HGNC Symbol;Acc:HGNC:9309]
1	212284255	212286613	2359	128	7.19266	12.8199	9.01197	1826	Promoter (<=1kb)	212285410	212361853	76444	+	ENSG00000066027	ENST00000261461	0	PPP2R5A	protein phosphatase 2 regulatory subunit B'alpha [Source:HGNC Symbol;Acc:HGNC:9309]
1	212286973	212287390	418	39	3.35144	3.99987	1.39476	326	Promoter (1-2kb)	212285410	212361853	76444	+	ENSG00000066027	ENST00000261461	1563	PPP2R5A	protein phosphatase 2 regulatory subunit B'alpha [Source:HGNC Symbol;Acc:HGNC:9309]
1	43649449	43650129	681	49	3.88517	4.99627	2.18275	208	Promoter (<=1kb)	43650149	43705518	55370	+	ENSG00000066135	ENST00000372396	-20	KDM4A	lysine demethylase 4A [Source:HGNC Symbol;Acc:HGNC:22978]
1	40691635	40692727	1093	47	3.7336	4.76286	2.00116	191	Promoter (<=1kb)	40691648	40758448	66801	+	ENSG00000066136	ENST00000467203	0	NFYC	nuclear transcription factor Y subunit gamma [Source:HGNC Symbol;Acc:HGNC:7806]
1	40691635	40692727	1093	48	3.53038	4.85699	2.07336	881	Promoter (<=1kb)	40691648	40758448	66801	+	ENSG00000066136	ENST00000467203	0	NFYC	nuclear transcription factor Y subunit gamma [Source:HGNC Symbol;Acc:HGNC:7806]
1	42454327	42454752	426	31	2.77708	3.12865	0.74503	131	Promoter (1-2kb)	42436421	42456011	19591	-	ENSG00000066185	ENST00000461083	1259	ZMYND12	zinc finger MYND-type containing 12 [Source:HGNC Symbol;Acc:HGNC:21192]
1	42455523	42458089	2567	104	6.22267	10.4485	6.8785	268	Promoter (<=1kb)	42430329	42456022	25694	-	ENSG00000066185	ENST00000372565	0	ZMYND12	zinc finger MYND-type containing 12 [Source:HGNC Symbol;Acc:HGNC:21192]
1	42455523	42458089	2567	186	9.30814	18.6539	14.3893	920	Promoter (<=1kb)	42430329	42456022	25694	-	ENSG00000066185	ENST00000372565	0	ZMYND12	zinc finger MYND-type containing 12 [Source:HGNC Symbol;Acc:HGNC:21192]
1	42455523	42458089	2567	40	3.0778	4.09981	1.46709	1839	Promoter (<=1kb)	42430329	42456022	25694	-	ENSG00000066185	ENST00000372565	0	ZMYND12	zinc finger MYND-type containing 12 [Source:HGNC Symbol;Acc:HGNC:21192]
1	197146628	197146903	276	27	2.26845	2.78658	0.50378	122	Promoter (<=1kb)	197084127	197146669	62543	-	ENSG00000066279	ENST00000367409	0	ASPM	assembly factor for spindle microtubules [Source:HGNC Symbol;Acc:HGNC:19048]
1	197147087	197147406	320	32	2.78349	3.28226	0.86694	156	Promoter (<=1kb)	197084128	197146694	62567	-	ENSG00000066279	ENST00000294732	-393	ASPM	assembly factor for spindle microtubules [Source:HGNC Symbol;Acc:HGNC:19048]
1	43366546	43366819	274	41	3.31372	4.1142	1.46709	228	Promoter (<=1kb)	43363875	43366587	2713	-	ENSG00000066322	ENST00000470769	0	ELOVL1	ELOVL fatty acid elongase 1 [Source:HGNC Symbol;Acc:HGNC:14418]
1	43367397	43369100	1704	56	3.85133	5.61747	2.69999	1242	Promoter (<=1kb)	43363398	43367738	4341	-	ENSG00000066322	ENST00000621943	0	ELOVL1	ELOVL fatty acid elongase 1 [Source:HGNC Symbol;Acc:HGNC:14418]
1	92785061	92785394	334	72	5.00418	7.21256	4.05412	197	Promoter (<=1kb)	92508696	92785107	276412	-	ENSG00000067208	ENST00000684568	0	EVI5	ecotropic viral integration site 5 [Source:HGNC Symbol;Acc:HGNC:3501]
1	93878937	93879260	324	72	5.00418	7.21256	4.05412	136	Promoter (<=1kb)	93866284	93879206	12923	-	ENSG00000067334	ENST00000436063	0	DNTTIP2	deoxynucleotidyltransferase terminal interacting protein 2 [Source:HGNC Symbol;Acc:HGNC:24013]
1	218283795	218284068	274	24	2.32225	2.42877	0.34635	203	Promoter (1-2kb)	218285293	218337983	52691	+	ENSG00000067533	ENST00000366932	-1225	RRP15	ribosomal RNA processing 15 homolog [Source:HGNC Symbol;Acc:HGNC:24255]
1	218285443	218286145	703	42	2.93323	4.20336	1.54351	536	Promoter (<=1kb)	218285342	218302671	17330	+	ENSG00000067533	ENST00000491428	101	RRP15	ribosomal RNA processing 15 homolog [Source:HGNC Symbol;Acc:HGNC:24255]
1	2049569	2050784	1216	53	4.09433	5.31875	2.44663	188	Promoter (<=1kb)	2050411	2185395	134985	+	ENSG00000067606	ENST00000378567	0	PRKCZ	protein kinase C zeta [Source:HGNC Symbol;Acc:HGNC:9412]
1	2133114	2133414	301	31	2.77708	3.12865	0.74503	147	Promoter (<=1kb)	2133638	2148924	15287	+	ENSG00000067606	ENST00000471018	-224	PRKCZ	protein kinase C zeta [Source:HGNC Symbol;Acc:HGNC:9412]
1	220093319	220093618	300	42	3.48889	4.20808	1.54487	134	Promoter (<=1kb)	220094132	220148041	53910	+	ENSG00000067704	ENST00000366922	-514	IARS2	isoleucyl-tRNA synthetase 2, mitochondrial [Source:HGNC Symbol;Acc:HGNC:29685]
1	220094378	220094681	304	31	2.90391	3.18711	0.78427	114	Promoter (<=1kb)	220094132	220148041	53910	+	ENSG00000067704	ENST00000366922	246	IARS2	isoleucyl-tRNA synthetase 2, mitochondrial [Source:HGNC Symbol;Acc:HGNC:29685]
1	229507807	229508440	634	41	3.31372	4.1142	1.46709	418	Promoter (<=1kb)	229440259	229508341	68083	-	ENSG00000069248	ENST00000261396	0	NUP133	nucleoporin 133 [Source:HGNC Symbol;Acc:HGNC:18016]
1	205747210	205747501	292	48	3.41349	4.87365	2.08202	106	Promoter (2-3kb)	205712822	205750182	37361	-	ENSG00000069275	ENST00000367142	2681	NUCKS1	nuclear casein kinase and cyclin dependent kinase substrate 1 [Source:HGNC Symbol;Acc:HGNC:29923]
1	205748507	205750819	2313	44	2.86718	4.42629	1.71264	144	Promoter (<=1kb)	205712822	205750182	37361	-	ENSG00000069275	ENST00000367142	0	NUCKS1	nuclear casein kinase and cyclin dependent kinase substrate 1 [Source:HGNC Symbol;Acc:HGNC:29923]
1	205748507	205750819	2313	72	3.09564	7.28389	4.11703	523	Promoter (<=1kb)	205712822	205750182	37361	-	ENSG00000069275	ENST00000367142	0	NUCKS1	nuclear casein kinase and cyclin dependent kinase substrate 1 [Source:HGNC Symbol;Acc:HGNC:29923]
1	205748507	205750819	2313	178	6.23823	17.8725	13.6613	908	Promoter (<=1kb)	205712822	205750182	37361	-	ENSG00000069275	ENST00000367142	0	NUCKS1	nuclear casein kinase and cyclin dependent kinase substrate 1 [Source:HGNC Symbol;Acc:HGNC:29923]
1	205748507	205750819	2313	95	5.05266	9.50092	6.04588	1521	Promoter (<=1kb)	205712822	205750182	37361	-	ENSG00000069275	ENST00000367142	0	NUCKS1	nuclear casein kinase and cyclin dependent kinase substrate 1 [Source:HGNC Symbol;Acc:HGNC:29923]
1	205748507	205750819	2313	161	5.86016	16.1099	12.0146	1910	Promoter (<=1kb)	205712822	205750182	37361	-	ENSG00000069275	ENST00000367142	0	NUCKS1	nuclear casein kinase and cyclin dependent kinase substrate 1 [Source:HGNC Symbol;Acc:HGNC:29923]
1	205751194	205751765	572	36	2.7076	3.61478	1.05837	161	Promoter (1-2kb)	205712822	205750182	37361	-	ENSG00000069275	ENST00000367142	-1012	NUCKS1	nuclear casein kinase and cyclin dependent kinase substrate 1 [Source:HGNC Symbol;Acc:HGNC:29923]
1	5991479	5992548	1070	41	3.31372	4.1142	1.46709	162	Promoter (<=1kb)	5992262	6101193	108932	+	ENSG00000069424	ENST00000378097	0	KCNAB2	potassium voltage-gated channel subfamily A regulatory beta subunit 2 [Source:HGNC Symbol;Acc:HGNC:6229]
1	5991479	5992548	1070	82	5.45911	8.21683	4.92603	600	Promoter (<=1kb)	5992262	6101193	108932	+	ENSG00000069424	ENST00000378097	0	KCNAB2	potassium voltage-gated channel subfamily A regulatory beta subunit 2 [Source:HGNC Symbol;Acc:HGNC:6229]
1	5992727	5993000	274	44	3.6394	4.43667	1.71264	125	Promoter (<=1kb)	5992731	6098508	105778	+	ENSG00000069424	ENST00000654144	0	KCNAB2	potassium voltage-gated channel subfamily A regulatory beta subunit 2 [Source:HGNC Symbol;Acc:HGNC:6229]
1	91885649	91886376	728	62	4.54926	6.2454	3.21614	450	Promoter (<=1kb)	91680343	91886151	205809	-	ENSG00000069702	ENST00000212355	0	TGFBR3	transforming growth factor beta receptor 3 [Source:HGNC Symbol;Acc:HGNC:11774]
1	6418221	6418494	274	28	2.72955	2.82717	0.50378	108	Promoter (1-2kb)	6413000	6419903	6904	-	ENSG00000069812	ENST00000377836	1409	HES2	hes family bHLH transcription factor 2 [Source:HGNC Symbol;Acc:HGNC:16005]
1	6424020	6424471	452	36	3.18448	3.60411	1.05192	248	Promoter (<=1kb)	6412418	6424670	12253	-	ENSG00000069812	ENST00000377837	199	HES2	hes family bHLH transcription factor 2 [Source:HGNC Symbol;Acc:HGNC:16005]
1	44986227	44986815	589	61	3.61013	6.14594	3.16148	202	Promoter (<=1kb)	44850522	44986595	136074	-	ENSG00000070785	ENST00000360403	0	EIF2B3	eukaryotic translation initiation factor 2B subunit gamma [Source:HGNC Symbol;Acc:HGNC:3259]
1	22025054	22026059	1006	70	4.197	7.00002	3.87742	736	Promoter (<=1kb)	22025511	22101360	75850	+	ENSG00000070831	ENST00000648594	0	CDC42	cell division cycle 42 [Source:HGNC Symbol;Acc:HGNC:1736]
1	22051296	22051779	484	57	4.23097	5.74853	2.80389	182	Promoter (<=1kb)	22052627	22092923	40297	+	ENSG00000070831	ENST00000400259	-848	CDC42	cell division cycle 42 [Source:HGNC Symbol;Acc:HGNC:1736]
1	22052353	22054166	1814	57	4.0501	5.70062	2.75822	213	Promoter (<=1kb)	22052627	22092923	40297	+	ENSG00000070831	ENST00000400259	0	CDC42	cell division cycle 42 [Source:HGNC Symbol;Acc:HGNC:1736]
1	22052353	22054166	1814	65	4.41829	6.55063	3.47849	604	Promoter (<=1kb)	22052627	22092923	40297	+	ENSG00000070831	ENST00000400259	0	CDC42	cell division cycle 42 [Source:HGNC Symbol;Acc:HGNC:1736]
1	22052353	22054166	1814	74	4.78648	7.43461	4.24464	1107	Promoter (<=1kb)	22052627	22092923	40297	+	ENSG00000070831	ENST00000400259	0	CDC42	cell division cycle 42 [Source:HGNC Symbol;Acc:HGNC:1736]
1	8877180	8877497	318	44	3.6394	4.43667	1.71264	155	Promoter (<=1kb)	8875788	8878007	2220	-	ENSG00000074800	ENST00000414948	510	ENO1	enolase 1 [Source:HGNC Symbol;Acc:HGNC:3350]
1	8877747	8879558	1812	72	5.00418	7.21256	4.05412	209	Promoter (<=1kb)	8861000	8878686	17687	-	ENSG00000074800	ENST00000234590	0	ENO1	enolase 1 [Source:HGNC Symbol;Acc:HGNC:3350]
1	8877747	8879558	1812	137	7.73374	13.7069	9.81247	1085	Promoter (<=1kb)	8861000	8878686	17687	-	ENSG00000074800	ENST00000234590	0	ENO1	enolase 1 [Source:HGNC Symbol;Acc:HGNC:3350]
1	8877747	8879558	1812	104	6.22267	10.4485	6.8785	1566	Promoter (<=1kb)	8861000	8878686	17687	-	ENSG00000074800	ENST00000234590	0	ENO1	enolase 1 [Source:HGNC Symbol;Acc:HGNC:3350]
1	8879815	8880088	274	27	2.57733	2.70444	0.50378	107	Promoter (<=1kb)	8868049	8879190	11142	-	ENSG00000074800	ENST00000489867	-625	ENO1	enolase 1 [Source:HGNC Symbol;Acc:HGNC:3350]
1	17540249	17540522	274	28	2.72955	2.82717	0.50378	129	Promoter (<=1kb)	17539698	17697869	158172	+	ENSG00000074964	ENST00000361221	551	ARHGEF10L	Rho guanine nucleotide exchange factor 10 like [Source:HGNC Symbol;Acc:HGNC:25540]
1	17581743	17582203	461	35	3.14965	3.55212	1.05192	161	Promoter (1-2kb)	17580553	17697649	117097	+	ENSG00000074964	ENST00000375415	1190	ARHGEF10L	Rho guanine nucleotide exchange factor 10 like [Source:HGNC Symbol;Acc:HGNC:25540]
1	17652378	17652680	303	34	3.05278	3.40789	0.95366	160	Intron (ENST00000361221/ENSG00000074964, intron 22 of 28)	17639753	17654665	14913	+	ENSG00000074964	ENST00000466782	12625	ARHGEF10L	Rho guanine nucleotide exchange factor 10 like [Source:HGNC Symbol;Acc:HGNC:25540]
1	17671635	17671938	304	28	2.64587	2.80568	0.50378	154	Intron (ENST00000361221/ENSG00000074964, intron 26 of 28)	17694047	17697874	3828	+	ENSG00000074964	ENST00000495593	-22109	ARHGEF10L	Rho guanine nucleotide exchange factor 10 like [Source:HGNC Symbol;Acc:HGNC:25540]
1	21176787	21177139	353	33	2.94552	3.38499	0.93435	247	Promoter (<=1kb)	20806292	21176888	370597	-	ENSG00000075151	ENST00000374935	0	EIF4G3	eukaryotic translation initiation factor 4 gamma 3 [Source:HGNC Symbol;Acc:HGNC:3298]
1	178093466	178094752	1287	83	4.28703	8.31935	5.02147	298	Promoter (<=1kb)	178094104	178478850	384747	+	ENSG00000075391	ENST00000367649	0	RASAL2	RAS protein activator like 2 [Source:HGNC Symbol;Acc:HGNC:9874]
1	178093466	178094752	1287	113	5.87625	11.3737	7.72321	887	Promoter (<=1kb)	178094104	178478850	384747	+	ENSG00000075391	ENST00000367649	0	RASAL2	RAS protein activator like 2 [Source:HGNC Symbol;Acc:HGNC:9874]
1	178095369	178095926	558	56	3.85133	5.61747	2.69999	126	Promoter (1-2kb)	178094104	178478850	384747	+	ENSG00000075391	ENST00000367649	1265	RASAL2	RAS protein activator like 2 [Source:HGNC Symbol;Acc:HGNC:9874]
1	170073938	170075018	1081	54	3.6374	5.48743	2.58619	505	Promoter (<=1kb)	169921326	170074588	153263	-	ENSG00000075945	ENST00000367767	0	KIFAP3	kinesin associated protein 3 [Source:HGNC Symbol;Acc:HGNC:17060]
1	173714910	173715426	517	50	3.40218	5.06806	2.24387	90	Promoter (<=1kb)	173714941	173733828	18888	+	ENSG00000076321	ENST00000479505	0	KLHL20	kelch like family member 20 [Source:HGNC Symbol;Acc:HGNC:25056]
1	208243275	208243548	274	28	2.64587	2.80568	0.50378	112	Promoter (<=1kb)	208230191	208244301	14111	-	ENSG00000076356	ENST00000486969	753	PLXNA2	plexin A2 [Source:HGNC Symbol;Acc:HGNC:9100]
1	208243894	208244245	352	41	3.41879	4.10184	1.46709	194	Promoter (<=1kb)	208230191	208244301	14111	-	ENSG00000076356	ENST00000486969	56	PLXNA2	plexin A2 [Source:HGNC Symbol;Acc:HGNC:9100]
1	21606317	21606590	274	31	2.84836	3.10489	0.73328	25	Intron (ENST00000290101/ENSG00000076864, intron 17 of 26)	21596221	21620041	23821	-	ENSG00000076864	ENST00000374763	13451	RAP1GAP	RAP1 GTPase activating protein [Source:HGNC Symbol;Acc:HGNC:9858]
1	21622655	21623245	591	38	3.25526	3.8543	1.268	164	Promoter (<=1kb)	21596221	21622568	26348	-	ENSG00000076864	ENST00000374761	-87	RAP1GAP	RAP1 GTPase activating protein [Source:HGNC Symbol;Acc:HGNC:9858]
1	21651011	21651457	447	53	3.81849	5.32744	2.44813	362	Promoter (<=1kb)	21596221	21651820	55600	-	ENSG00000076864	ENST00000471600	363	RAP1GAP	RAP1 GTPase activating protein [Source:HGNC Symbol;Acc:HGNC:9858]
1	202334360	202334633	274	25	2.40429	2.55602	0.41843	132	Intron (ENST00000646651/ENSG00000077152, intron 3 of 6)	202331657	202341936	10280	-	ENSG00000077152	ENST00000646651	7303	UBE2T	ubiquitin conjugating enzyme E2 T [Source:HGNC Symbol;Acc:HGNC:25009]
1	202340354	202340932	579	25	2.25633	2.5388	0.4072	129	Promoter (1-2kb)	202331657	202341936	10280	-	ENSG00000077152	ENST00000646651	1004	UBE2T	ubiquitin conjugating enzyme E2 T [Source:HGNC Symbol;Acc:HGNC:25009]
1	202341503	202342651	1149	121	5.87581	12.1498	8.41844	507	Promoter (<=1kb)	202331657	202341936	10280	-	ENSG00000077152	ENST00000646651	0	UBE2T	ubiquitin conjugating enzyme E2 T [Source:HGNC Symbol;Acc:HGNC:25009]
1	202347665	202347979	315	27	2.31023	2.74854	0.50378	110	Promoter (<=1kb)	202348699	202592702	244004	+	ENSG00000077157	ENST00000608999	-720	PPP1R12B	protein phosphatase 1 regulatory subunit 12B [Source:HGNC Symbol;Acc:HGNC:7619]
1	202348600	202349951	1352	53	3.45153	5.37792	2.49549	164	Promoter (<=1kb)	202348699	202592702	244004	+	ENSG00000077157	ENST00000608999	0	PPP1R12B	protein phosphatase 1 regulatory subunit 12B [Source:HGNC Symbol;Acc:HGNC:7619]
1	202348600	202349951	1352	68	3.83577	6.84665	3.74864	542	Promoter (<=1kb)	202348699	202592702	244004	+	ENSG00000077157	ENST00000608999	0	PPP1R12B	protein phosphatase 1 regulatory subunit 12B [Source:HGNC Symbol;Acc:HGNC:7619]
1	202348600	202349951	1352	24	2.20929	2.457	0.36676	1056	Promoter (<=1kb)	202348699	202592702	244004	+	ENSG00000077157	ENST00000608999	0	PPP1R12B	protein phosphatase 1 regulatory subunit 12B [Source:HGNC Symbol;Acc:HGNC:7619]
1	77759594	77759979	386	41	3.31372	4.1142	1.46709	202	Promoter (<=1kb)	77695987	77759852	63866	-	ENSG00000077254	ENST00000370794	0	USP33	ubiquitin specific peptidase 33 [Source:HGNC Symbol;Acc:HGNC:20059]
1	19341835	19342108	274	42	3.48889	4.20808	1.54487	143	3' UTR	19339137	19346362	7226	-	ENSG00000077549	ENST00000674299	4254	CAPZB	capping actin protein of muscle Z-line subunit beta [Source:HGNC Symbol;Acc:HGNC:1491]
1	19485115	19486092	978	92	5.52251	9.29455	5.86176	241	Promoter (<=1kb)	19338775	19485539	146765	-	ENSG00000077549	ENST00000264202	0	CAPZB	capping actin protein of muscle Z-line subunit beta [Source:HGNC Symbol;Acc:HGNC:1491]
1	236141795	236142202	408	27	2.57733	2.70444	0.50378	92	Promoter (<=1kb)	236142505	236205198	62694	+	ENSG00000077585	ENST00000419162	-303	GPR137B	G protein-coupled receptor 137B [Source:HGNC Symbol;Acc:HGNC:11862]
1	236142519	236142909	391	34	3.05278	3.40789	0.95366	150	Promoter (<=1kb)	236142539	236208907	66369	+	ENSG00000077585	ENST00000366592	0	GPR137B	G protein-coupled receptor 137B [Source:HGNC Symbol;Acc:HGNC:11862]
1	236143184	236143621	438	42	3.52503	4.2629	1.58993	219	Promoter (<=1kb)	236142544	236180188	37645	+	ENSG00000077585	ENST00000366591	640	GPR137B	G protein-coupled receptor 137B [Source:HGNC Symbol;Acc:HGNC:11862]
1	236144056	236144355	300	48	3.80788	4.87724	2.08202	147	Promoter (1-2kb)	236142544	236180188	37645	+	ENSG00000077585	ENST00000366591	1512	GPR137B	G protein-coupled receptor 137B [Source:HGNC Symbol;Acc:HGNC:11862]
1	1889925	1890762	838	53	4.09433	5.31875	2.44663	225	Promoter (<=1kb)	1793245	1890401	97157	-	ENSG00000078369	ENST00000434686	0	GNB1	G protein subunit beta 1 [Source:HGNC Symbol;Acc:HGNC:4396]
1	51878110	51878918	809	57	4.0501	5.70062	2.75822	156	Promoter (<=1kb)	51789191	51878805	89615	-	ENSG00000078618	ENST00000354831	0	NRDC	nardilysin convertase [Source:HGNC Symbol;Acc:HGNC:7995]
1	51878110	51878918	809	40	3.0778	4.09981	1.46709	525	Promoter (<=1kb)	51789191	51878805	89615	-	ENSG00000078618	ENST00000354831	0	NRDC	nardilysin convertase [Source:HGNC Symbol;Acc:HGNC:7995]
1	1230873	1232271	1399	122	6.62743	12.2894	8.54004	691	Promoter (<=1kb)	1216909	1232067	15159	-	ENSG00000078808	ENST00000660930	0	SDF4	stromal cell derived factor 4 [Source:HGNC Symbol;Acc:HGNC:24188]
1	1230873	1232271	1399	224	9.94114	22.423	17.9292	1026	Promoter (<=1kb)	1216909	1232067	15159	-	ENSG00000078808	ENST00000660930	0	SDF4	stromal cell derived factor 4 [Source:HGNC Symbol;Acc:HGNC:24188]
1	46603444	46604081	638	61	4.4995	6.16768	3.18087	487	Promoter (<=1kb)	46557418	46604214	46797	-	ENSG00000079277	ENST00000371946	133	MKNK1	MAPK interacting serine/threonine kinase 1 [Source:HGNC Symbol;Acc:HGNC:7110]
1	100352412	100352704	293	27	2.57733	2.70444	0.50378	187	Promoter (<=1kb)	100352467	100499465	146999	+	ENSG00000079335	ENST00000361544	0	CDC14A	cell division cycle 14A [Source:HGNC Symbol;Acc:HGNC:1718]
1	63592226	63592499	274	44	3.6394	4.43667	1.71264	245	Promoter (<=1kb)	63593411	63660209	66799	+	ENSG00000079739	ENST00000650546	-912	PGM1	phosphoglucomutase 1 [Source:HGNC Symbol;Acc:HGNC:8905]
1	63593350	63594489	1140	62	4.54926	6.2454	3.21614	319	Promoter (<=1kb)	63593411	63660209	66799	+	ENSG00000079739	ENST00000650546	0	PGM1	phosphoglucomutase 1 [Source:HGNC Symbol;Acc:HGNC:8905]
1	63593350	63594489	1140	84	5.39298	8.41909	5.09313	933	Promoter (<=1kb)	63593411	63660209	66799	+	ENSG00000079739	ENST00000650546	0	PGM1	phosphoglucomutase 1 [Source:HGNC Symbol;Acc:HGNC:8905]
1	16498608	16499563	956	45	3.47136	4.55332	1.81272	253	Promoter (<=1kb)	16490634	16499257	8624	-	ENSG00000080947	ENST00000590118	0	CROCCP3	CROCC pseudogene 3 [Source:HGNC Symbol;Acc:HGNC:29405]
1	113810206	113810700	495	29	2.06376	2.96306	0.61225	312	Promoter (1-2kb)	113765342	113812275	46934	-	ENSG00000081019	ENST00000616024	1575	RSBN1	round spermatid basic protein 1 [Source:HGNC Symbol;Acc:HGNC:25642]
1	113810927	113813532	2606	72	3.13715	7.20855	4.05412	250	Promoter (<=1kb)	113761832	113812476	50645	-	ENSG00000081019	ENST00000261441	0	RSBN1	round spermatid basic protein 1 [Source:HGNC Symbol;Acc:HGNC:25642]
1	113810927	113813532	2606	307	6.446	30.7377	25.9123	1114	Promoter (<=1kb)	113761832	113812476	50645	-	ENSG00000081019	ENST00000261441	0	RSBN1	round spermatid basic protein 1 [Source:HGNC Symbol;Acc:HGNC:25642]
1	113810927	113813532	2606	394	8.26558	39.4724	34.3905	1483	Promoter (<=1kb)	113761832	113812476	50645	-	ENSG00000081019	ENST00000261441	0	RSBN1	round spermatid basic protein 1 [Source:HGNC Symbol;Acc:HGNC:25642]
1	113810927	113813532	2606	135	4.63982	13.5629	9.70129	2283	Promoter (<=1kb)	113761832	113812476	50645	-	ENSG00000081019	ENST00000261441	0	RSBN1	round spermatid basic protein 1 [Source:HGNC Symbol;Acc:HGNC:25642]
1	113389057	113389330	274	37	2.89659	3.78907	1.21687	137	Promoter (1-2kb)	113390515	113685923	295409	+	ENSG00000081026	ENST00000307546	-1185	MAGI3	membrane associated guanylate kinase, WW and PDZ domain containing 3 [Source:HGNC Symbol;Acc:HGNC:29647]
1	113389542	113391582	2041	58	3.73278	5.8964	2.938	321	Promoter (<=1kb)	113390515	113685923	295409	+	ENSG00000081026	ENST00000307546	0	MAGI3	membrane associated guanylate kinase, WW and PDZ domain containing 3 [Source:HGNC Symbol;Acc:HGNC:29647]
1	113389542	113391582	2041	102	4.22905	10.2478	6.73469	749	Promoter (<=1kb)	113390515	113685923	295409	+	ENSG00000081026	ENST00000307546	0	MAGI3	membrane associated guanylate kinase, WW and PDZ domain containing 3 [Source:HGNC Symbol;Acc:HGNC:29647]
1	113389542	113391582	2041	58	2.99745	5.8305	2.88009	1462	Promoter (<=1kb)	113390515	113685923	295409	+	ENSG00000081026	ENST00000307546	0	MAGI3	membrane associated guanylate kinase, WW and PDZ domain containing 3 [Source:HGNC Symbol;Acc:HGNC:29647]
1	113391806	113392203	398	59	3.75633	5.93919	2.97678	155	Promoter (<=1kb)	113391261	113404455	13195	+	ENSG00000081026	ENST00000477955	545	MAGI3	membrane associated guanylate kinase, WW and PDZ domain containing 3 [Source:HGNC Symbol;Acc:HGNC:29647]
1	201288691	201289017	327	25	2.25633	2.5388	0.4072	185	Intron (ENST00000263946/ENSG00000081277, intron 1 of 14)	201283703	201328836	45134	+	ENSG00000081277	ENST00000352845	4988	PKP1	plakophilin 1 [Source:HGNC Symbol;Acc:HGNC:9023]
1	227735205	227736349	1145	92	5.07327	9.20079	5.80681	192	Promoter (<=1kb)	227731191	227735302	4112	-	ENSG00000081692	ENST00000620518	0	JMJD4	jumonji domain containing 4 [Source:HGNC Symbol;Acc:HGNC:25724]
1	227735205	227736349	1145	87	5.61191	8.77096	5.4101	919	Promoter (<=1kb)	227731191	227735302	4112	-	ENSG00000081692	ENST00000620518	0	JMJD4	jumonji domain containing 4 [Source:HGNC Symbol;Acc:HGNC:25724]
1	161750030	161750795	766	77	4.47681	7.79824	4.56329	541	Promoter (<=1kb)	161749805	161751781	1977	+	ENSG00000081721	ENST00000490591	225	DUSP12	dual specificity phosphatase 12 [Source:HGNC Symbol;Acc:HGNC:3067]
1	53944558	53944973	416	52	4.04955	5.24964	2.41104	178	Promoter (<=1kb)	53916574	53945572	28999	-	ENSG00000081870	ENST00000371378	599	HSPB11	heat shock protein family B (small) member 11 [Source:HGNC Symbol;Acc:HGNC:25019]
1	53945308	53947344	2037	91	5.84935	9.15168	5.76082	307	Promoter (<=1kb)	53916574	53945572	28999	-	ENSG00000081870	ENST00000371378	0	HSPB11	heat shock protein family B (small) member 11 [Source:HGNC Symbol;Acc:HGNC:25019]
1	53945308	53947344	2037	99	6.10555	9.90068	6.40768	702	Promoter (<=1kb)	53916574	53945572	28999	-	ENSG00000081870	ENST00000371378	0	HSPB11	heat shock protein family B (small) member 11 [Source:HGNC Symbol;Acc:HGNC:25019]
1	53945308	53947344	2037	74	4.78648	7.43461	4.24464	1144	Promoter (<=1kb)	53916574	53945572	28999	-	ENSG00000081870	ENST00000371378	0	HSPB11	heat shock protein family B (small) member 11 [Source:HGNC Symbol;Acc:HGNC:25019]
1	53945308	53947344	2037	57	4.23097	5.74853	2.80389	1844	Promoter (<=1kb)	53916574	53945572	28999	-	ENSG00000081870	ENST00000371378	0	HSPB11	heat shock protein family B (small) member 11 [Source:HGNC Symbol;Acc:HGNC:25019]
1	215063410	215063683	274	24	2.30651	2.4043	0.32725	96	Intron (ENST00000486921/ENSG00000082482, intron 1 of 6)	215081793	215169245	87453	+	ENSG00000082482	ENST00000478774	-18110	KCNK2	potassium two pore domain channel subfamily K member 2 [Source:HGNC Symbol;Acc:HGNC:6277]
1	215081731	215082071	341	29	2.57735	2.95254	0.60242	130	Promoter (<=1kb)	215081793	215169245	87453	+	ENSG00000082482	ENST00000478774	0	KCNK2	potassium two pore domain channel subfamily K member 2 [Source:HGNC Symbol;Acc:HGNC:6277]
1	215082242	215082825	584	43	2.83556	4.36038	1.68058	203	Promoter (<=1kb)	215082737	215237090	154354	+	ENSG00000082482	ENST00000444842	0	KCNK2	potassium two pore domain channel subfamily K member 2 [Source:HGNC Symbol;Acc:HGNC:6277]
1	215082242	215082825	584	30	2.48197	3.0591	0.69574	522	Promoter (<=1kb)	215082737	215237090	154354	+	ENSG00000082482	ENST00000444842	0	KCNK2	potassium two pore domain channel subfamily K member 2 [Source:HGNC Symbol;Acc:HGNC:6277]
1	215083336	215083785	450	28	2.50977	2.8435	0.51492	169	Promoter (<=1kb)	215083517	215169265	85749	+	ENSG00000082482	ENST00000457122	0	KCNK2	potassium two pore domain channel subfamily K member 2 [Source:HGNC Symbol;Acc:HGNC:6277]
1	210232291	210233921	1631	47	3.7336	4.76286	2.00116	325	Promoter (<=1kb)	210232796	210246255	13460	+	ENSG00000082497	ENST00000367012	0	SERTAD4	SERTA domain containing 4 [Source:HGNC Symbol;Acc:HGNC:25236]
1	210232291	210233921	1631	83	5.15467	8.35014	5.0315	977	Promoter (<=1kb)	210232796	210246255	13460	+	ENSG00000082497	ENST00000367012	0	SERTAD4	SERTA domain containing 4 [Source:HGNC Symbol;Acc:HGNC:25236]
1	210232291	210233921	1631	42	2.93323	4.20336	1.54351	1410	Promoter (<=1kb)	210232796	210246255	13460	+	ENSG00000082497	ENST00000367012	0	SERTAD4	SERTA domain containing 4 [Source:HGNC Symbol;Acc:HGNC:25236]
1	210251246	210252162	917	45	3.47136	4.55332	1.81272	160	Distal Intergenic	210237978	210246631	8654	+	ENSG00000082497	ENST00000483884	13268	SERTAD4	SERTA domain containing 4 [Source:HGNC Symbol;Acc:HGNC:25236]
1	40373269	40373910	642	100	5.37169	10.0882	6.5849	424	Promoter (<=1kb)	40373727	40423322	49596	+	ENSG00000084070	ENST00000372718	0	SMAP2	small ArfGAP2 [Source:HGNC Symbol;Acc:HGNC:25082]
1	40374149	40374656	508	56	3.85133	5.61747	2.69999	308	Promoter (<=1kb)	40374648	40423326	48679	+	ENSG00000084070	ENST00000372708	0	SMAP2	small ArfGAP2 [Source:HGNC Symbol;Acc:HGNC:25082]
1	39692164	39692494	331	35	3.02386	3.50385	1.01488	111	Promoter (<=1kb)	39692182	39745403	53222	+	ENSG00000084072	ENST00000470018	0	PPIE	peptidylprolyl isomerase E [Source:HGNC Symbol;Acc:HGNC:9258]
1	39738310	39739169	860	39	3.31876	3.9504	1.34862	336	Promoter (<=1kb)	39738879	39742481	3603	+	ENSG00000084072	ENST00000485507	0	PPIE	peptidylprolyl isomerase E [Source:HGNC Symbol;Acc:HGNC:9258]
1	40257822	40258431	610	127	6.41888	12.7496	8.94566	426	Promoter (<=1kb)	40258041	40294174	36134	+	ENSG00000084073	ENST00000675937	0	ZMPSTE24	zinc metallopeptidase STE24 [Source:HGNC Symbol;Acc:HGNC:12877]
1	31154385	31154895	511	53	4.09433	5.31875	2.44663	361	Distal Intergenic	31180540	31181676	1137	-	ENSG00000084628	ENST00000528449	26781	NKAIN1	sodium/potassium transporting ATPase interacting 1 [Source:HGNC Symbol;Acc:HGNC:25743]
1	31155109	31156041	933	91	5.84935	9.15168	5.76082	491	Distal Intergenic	31180540	31181676	1137	-	ENSG00000084628	ENST00000528449	25635	NKAIN1	sodium/potassium transporting ATPase interacting 1 [Source:HGNC Symbol;Acc:HGNC:25743]
1	31180154	31180429	276	36	3.18448	3.60411	1.05192	113	Promoter (1-2kb)	31180540	31181676	1137	-	ENSG00000084628	ENST00000528449	1247	NKAIN1	sodium/potassium transporting ATPase interacting 1 [Source:HGNC Symbol;Acc:HGNC:25743]
1	31239111	31239384	274	50	3.81371	5.09515	2.26951	109	Promoter (<=1kb)	31179745	31239887	60143	-	ENSG00000084628	ENST00000373736	503	NKAIN1	sodium/potassium transporting ATPase interacting 1 [Source:HGNC Symbol;Acc:HGNC:25743]
1	32178805	32181001	2197	134	7.56909	13.4375	9.58081	776	Promoter (<=1kb)	32179675	32198285	18611	+	ENSG00000084652	ENST00000373610	0	TXLNA	taxilin alpha [Source:HGNC Symbol;Acc:HGNC:30685]
1	32178805	32181001	2197	102	6.2993	10.2133	6.70134	1898	Promoter (<=1kb)	32179675	32198285	18611	+	ENSG00000084652	ENST00000373610	0	TXLNA	taxilin alpha [Source:HGNC Symbol;Acc:HGNC:30685]
1	109041217	109043321	2105	99	4.62045	9.94967	6.45449	548	Promoter (<=1kb)	108970214	109041986	71773	-	ENSG00000085433	ENST00000400794	0	WDR47	WD repeat domain 47 [Source:HGNC Symbol;Acc:HGNC:29141]
1	109041217	109043321	2105	123	5.57347	12.3232	8.57091	1229	Promoter (<=1kb)	108970214	109041986	71773	-	ENSG00000085433	ENST00000400794	0	WDR47	WD repeat domain 47 [Source:HGNC Symbol;Acc:HGNC:29141]
1	108198657	108200959	2303	38	2.64652	3.80679	1.232	156	Promoter (<=1kb)	108134043	108200343	66301	-	ENSG00000085491	ENST00000565488	0	SLC25A24	solute carrier family 25 member 24 [Source:HGNC Symbol;Acc:HGNC:20662]
1	108198657	108200959	2303	78	4.19457	7.8415	4.60578	701	Promoter (<=1kb)	108134043	108200343	66301	-	ENSG00000085491	ENST00000565488	0	SLC25A24	solute carrier family 25 member 24 [Source:HGNC Symbol;Acc:HGNC:20662]
1	108198657	108200959	2303	206	6.80534	20.612	16.2284	1391	Promoter (<=1kb)	108134043	108200343	66301	-	ENSG00000085491	ENST00000565488	0	SLC25A24	solute carrier family 25 member 24 [Source:HGNC Symbol;Acc:HGNC:20662]
1	159945152	159946367	1216	47	3.34636	4.75735	2.00116	529	Promoter (<=1kb)	159927039	159945593	18555	-	ENSG00000085552	ENST00000476102	0	IGSF9	immunoglobulin superfamily member 9 [Source:HGNC Symbol;Acc:HGNC:18132]
1	159945152	159946367	1216	37	2.87877	3.75825	1.19164	1056	Promoter (<=1kb)	159927039	159945593	18555	-	ENSG00000085552	ENST00000476102	0	IGSF9	immunoglobulin superfamily member 9 [Source:HGNC Symbol;Acc:HGNC:18132]
1	51330038	51330311	274	52	4.04955	5.24964	2.41104	135	Promoter (<=1kb)	51287812	51330173	42362	-	ENSG00000085831	ENST00000262675	0	TTC39A	tetratricopeptide repeat domain 39A [Source:HGNC Symbol;Acc:HGNC:18657]
1	51330624	51331387	764	53	4.09433	5.31875	2.44663	484	Promoter (<=1kb)	51297218	51331346	34129	-	ENSG00000085831	ENST00000262676	0	TTC39A	tetratricopeptide repeat domain 39A [Source:HGNC Symbol;Acc:HGNC:18657]
1	51519467	51519755	289	41	3.31372	4.1142	1.46709	194	Promoter (<=1kb)	51354263	51519266	165004	-	ENSG00000085832	ENST00000371733	-201	EPS15	epidermal growth factor receptor pathway substrate 15 [Source:HGNC Symbol;Acc:HGNC:3419]
1	51519933	51520280	348	36	3.18448	3.60411	1.05192	182	Promoter (<=1kb)	51354263	51519266	165004	-	ENSG00000085832	ENST00000371733	-667	EPS15	epidermal growth factor receptor pathway substrate 15 [Source:HGNC Symbol;Acc:HGNC:3419]
1	52403805	52404142	338	48	3.68191	4.88738	2.08202	172	Promoter (<=1kb)	52372831	52404387	31557	-	ENSG00000085840	ENST00000371566	245	ORC1	origin recognition complex subunit 1 [Source:HGNC Symbol;Acc:HGNC:8487]
1	46246539	46248133	1595	67	4.53578	6.74089	3.65217	185	Promoter (<=1kb)	46247069	46250008	2940	+	ENSG00000085999	ENST00000668390	0	RAD54L	RAD54 like [Source:HGNC Symbol;Acc:HGNC:9826]
1	46246539	46248133	1595	61	4.4995	6.16768	3.18087	1206	Promoter (<=1kb)	46247069	46250008	2940	+	ENSG00000085999	ENST00000668390	0	RAD54L	RAD54 like [Source:HGNC Symbol;Acc:HGNC:9826]
1	46248636	46249077	442	43	3.56193	4.3189	1.64203	134	Promoter (<=1kb)	46248512	46267584	19073	+	ENSG00000085999	ENST00000487700	124	RAD54L	RAD54 like [Source:HGNC Symbol;Acc:HGNC:9826]
1	45802220	45802542	323	48	3.68191	4.88738	2.08202	151	Promoter (1-2kb)	45803612	46036122	232511	+	ENSG00000086015	ENST00000361297	-1070	MAST2	microtubule associated serine/threonine kinase 2 [Source:HGNC Symbol;Acc:HGNC:19035]
1	45802851	45804190	1340	92	5.91403	9.25533	5.83783	331	Promoter (<=1kb)	45803612	46036122	232511	+	ENSG00000086015	ENST00000361297	0	MAST2	microtubule associated serine/threonine kinase 2 [Source:HGNC Symbol;Acc:HGNC:19035]
1	45802851	45804190	1340	65	4.41829	6.55063	3.47849	1169	Promoter (<=1kb)	45803612	46036122	232511	+	ENSG00000086015	ENST00000361297	0	MAST2	microtubule associated serine/threonine kinase 2 [Source:HGNC Symbol;Acc:HGNC:19035]
1	236281087	236281617	531	79	5.28754	7.94386	4.69522	332	Promoter (<=1kb)	236236332	236281601	45270	-	ENSG00000086619	ENST00000366589	0	ERO1B	endoplasmic reticulum oxidoreductase 1 beta [Source:HGNC Symbol;Acc:HGNC:14355]
1	236281783	236282233	451	56	4.14845	5.61965	2.69999	199	Promoter (<=1kb)	236215101	236281958	66858	-	ENSG00000086619	ENST00000354619	0	ERO1B	endoplasmic reticulum oxidoreductase 1 beta [Source:HGNC Symbol;Acc:HGNC:14355]
1	236282601	236283282	682	53	4.09433	5.31875	2.44663	132	Promoter (<=1kb)	236215101	236281958	66858	-	ENSG00000086619	ENST00000354619	-643	ERO1B	endoplasmic reticulum oxidoreductase 1 beta [Source:HGNC Symbol;Acc:HGNC:14355]
1	23483049	23483508	460	40	3.1384	4.01793	1.4119	161	Promoter (<=1kb)	23428563	23484179	55617	-	ENSG00000088280	ENST00000336689	671	ASAP3	ArfGAP with SH3 domain, ankyrin repeat and PH domain 3 [Source:HGNC Symbol;Acc:HGNC:14987]
1	23484261	23484846	586	43	3.33526	4.33566	1.65812	342	Promoter (<=1kb)	23428563	23484564	56002	-	ENSG00000088280	ENST00000618240	0	ASAP3	ArfGAP with SH3 domain, ankyrin repeat and PH domain 3 [Source:HGNC Symbol;Acc:HGNC:14987]
1	26899999	26900357	359	49	3.84613	4.93616	2.12858	176	Promoter (<=1kb)	26900238	26942776	42539	+	ENSG00000090273	ENST00000435827	0	NUDC	nuclear distribution C, dynein complex regulator [Source:HGNC Symbol;Acc:HGNC:8045]
1	26920059	26920381	323	31	2.87587	3.14559	0.75879	153	Promoter (1-2kb)	26921743	26946871	25129	+	ENSG00000090273	ENST00000321265	-1362	NUDC	nuclear distribution C, dynein complex regulator [Source:HGNC Symbol;Acc:HGNC:8045]
1	26921445	26922177	733	51	3.58113	5.1613	2.32922	391	Promoter (<=1kb)	26921743	26946871	25129	+	ENSG00000090273	ENST00000321265	0	NUDC	nuclear distribution C, dynein complex regulator [Source:HGNC Symbol;Acc:HGNC:8045]
1	26922328	26922669	342	28	2.64587	2.80568	0.50378	132	Promoter (<=1kb)	26922142	26942776	20635	+	ENSG00000090273	ENST00000452707	186	NUDC	nuclear distribution C, dynein complex regulator [Source:HGNC Symbol;Acc:HGNC:8045]
1	39575921	39576278	358	47	3.3576	4.77688	2.00551	311	Promoter (<=1kb)	39560816	39576253	15438	-	ENSG00000090621	ENST00000372862	0	PABPC4	poly(A) binding protein cytoplasmic 4 [Source:HGNC Symbol;Acc:HGNC:8557]
1	21782193	21784113	1921	62	3.9172	6.22915	3.21614	702	Promoter (<=1kb)	21678298	21783149	104852	-	ENSG00000090686	ENST00000308271	0	USP48	ubiquitin specific peptidase 48 [Source:HGNC Symbol;Acc:HGNC:18533]
1	241519482	241519857	376	24	2.48907	2.47896	0.36676	206	Promoter (<=1kb)	241497511	241519694	22184	-	ENSG00000091483	ENST00000493477	0	FH	fumarate hydratase [Source:HGNC Symbol;Acc:HGNC:3700]
1	118851116	118851481	366	28	2.72955	2.82717	0.50378	122	Distal Intergenic	118883047	118914125	31079	-	ENSG00000092607	ENST00000449873	62644	TBX15	T-box transcription factor 15 [Source:HGNC Symbol;Acc:HGNC:11594]
1	119712559	119713020	462	30	2.48197	3.0591	0.69574	131	Promoter (<=1kb)	119712502	119744218	31717	+	ENSG00000092621	ENST00000641756	57	PHGDH	phosphoglycerate dehydrogenase [Source:HGNC Symbol;Acc:HGNC:8923]
1	35769645	35769949	305	57	4.0501	5.70062	2.75822	253	Promoter (<=1kb)	35736405	35769928	33524	-	ENSG00000092853	ENST00000373220	0	CLSPN	claspin [Source:HGNC Symbol;Acc:HGNC:19715]
1	218344519	218345157	639	52	3.51016	5.26167	2.42199	465	Promoter (<=1kb)	218345336	218444619	99284	+	ENSG00000092969	ENST00000366930	-179	TGFB2	transforming growth factor beta 2 [Source:HGNC Symbol;Acc:HGNC:11768]
1	218345487	218346518	1032	61	3.61013	6.14594	3.16148	422	Promoter (<=1kb)	218346235	218444619	98385	+	ENSG00000092969	ENST00000366929	0	TGFB2	transforming growth factor beta 2 [Source:HGNC Symbol;Acc:HGNC:11768]
1	218346824	218347256	433	34	2.71192	3.46734	0.98975	132	Promoter (<=1kb)	218347038	218434312	87275	+	ENSG00000092969	ENST00000488793	0	TGFB2	transforming growth factor beta 2 [Source:HGNC Symbol;Acc:HGNC:11768]
1	172531516	172534220	2705	28	2.46538	2.89862	0.55474	157	Promoter (<=1kb)	172532349	172611833	79485	+	ENSG00000094975	ENST00000367723	0	SUCO	SUN domain containing ossification factor [Source:HGNC Symbol;Acc:HGNC:1240]
1	172531516	172534220	2705	53	3.45153	5.37792	2.49549	688	Promoter (<=1kb)	172532349	172611833	79485	+	ENSG00000094975	ENST00000367723	0	SUCO	SUN domain containing ossification factor [Source:HGNC Symbol;Acc:HGNC:1240]
1	172531516	172534220	2705	204	7.1407	20.4925	16.1124	1609	Promoter (<=1kb)	172532349	172611833	79485	+	ENSG00000094975	ENST00000367723	0	SUCO	SUN domain containing ossification factor [Source:HGNC Symbol;Acc:HGNC:1240]
1	172531516	172534220	2705	54	3.6374	5.48743	2.58619	2475	Promoter (<=1kb)	172532349	172611833	79485	+	ENSG00000094975	ENST00000367723	0	SUCO	SUN domain containing ossification factor [Source:HGNC Symbol;Acc:HGNC:1240]
1	6392457	6393370	914	54	3.6374	5.48743	2.58619	142	Promoter (<=1kb)	6264269	6393361	129093	-	ENSG00000097021	ENST00000608083	0	ACOT7	acyl-CoA thioesterase 7 [Source:HGNC Symbol;Acc:HGNC:24157]
1	6393560	6393856	297	47	3.3576	4.77688	2.00551	208	Promoter (<=1kb)	6264272	6393767	129496	-	ENSG00000097021	ENST00000361521	0	ACOT7	acyl-CoA thioesterase 7 [Source:HGNC Symbol;Acc:HGNC:24157]
1	6394064	6394414	351	61	4.16563	6.13822	3.15717	145	Promoter (<=1kb)	6264272	6393767	129496	-	ENSG00000097021	ENST00000361521	-297	ACOT7	acyl-CoA thioesterase 7 [Source:HGNC Symbol;Acc:HGNC:24157]
1	86704554	86705482	929	62	4.54926	6.2454	3.21614	333	Promoter (<=1kb)	86704570	86748176	43607	+	ENSG00000097033	ENST00000535010	0	SH3GLB1	SH3 domain containing GRB2 like, endophilin B1 [Source:HGNC Symbol;Acc:HGNC:10833]
1	91499568	91502619	3052	48	3.68191	4.88738	2.08202	152	Promoter (<=1kb)	91500851	91525764	24914	+	ENSG00000097046	ENST00000234626	0	CDC7	cell division cycle 7 [Source:HGNC Symbol;Acc:HGNC:1745]
1	91499568	91502619	3052	53	4.09433	5.31875	2.44663	625	Promoter (<=1kb)	91500851	91525764	24914	+	ENSG00000097046	ENST00000234626	0	CDC7	cell division cycle 7 [Source:HGNC Symbol;Acc:HGNC:1745]
1	91499568	91502619	3052	160	8.64359	16.0869	11.9939	1326	Promoter (<=1kb)	91500851	91525764	24914	+	ENSG00000097046	ENST00000234626	0	CDC7	cell division cycle 7 [Source:HGNC Symbol;Acc:HGNC:1745]
1	91499568	91502619	3052	54	3.6374	5.48743	2.58619	1854	Promoter (<=1kb)	91500851	91525764	24914	+	ENSG00000097046	ENST00000234626	0	CDC7	cell division cycle 7 [Source:HGNC Symbol;Acc:HGNC:1745]
1	85200237	85202211	1975	77	4.46181	7.77076	4.54685	236	Promoter (<=1kb)	85156889	85201016	44128	-	ENSG00000097096	ENST00000341460	0	SYDE2	synapse defective Rho GTPase homolog 2 [Source:HGNC Symbol;Acc:HGNC:25841]
1	85200237	85202211	1975	56	3.85133	5.61747	2.69999	1333	Promoter (<=1kb)	85156889	85201016	44128	-	ENSG00000097096	ENST00000341460	0	SYDE2	synapse defective Rho GTPase homolog 2 [Source:HGNC Symbol;Acc:HGNC:25841]
1	85200237	85202211	1975	78	4.8599	7.85902	4.61521	1624	Promoter (<=1kb)	85156889	85201016	44128	-	ENSG00000097096	ENST00000341460	0	SYDE2	synapse defective Rho GTPase homolog 2 [Source:HGNC Symbol;Acc:HGNC:25841]
1	1347605	1348445	841	57	4.0501	5.70062	2.75822	679	Promoter (<=1kb)	1341770	1348955	7186	-	ENSG00000107404	ENST00000472445	510	DVL1	dishevelled segment polarity protein 1 [Source:HGNC Symbol;Acc:HGNC:3084]
1	147598017	147598290	274	31	2.70482	3.15692	0.76849	132	Promoter (1-2kb)	147600196	147611693	11498	+	ENSG00000116128	ENST00000497938	-1906	BCL9	BCL9 transcription coactivator [Source:HGNC Symbol;Acc:HGNC:1008]
1	147598487	147599394	908	61	3.61013	6.14594	3.16148	701	Promoter (<=1kb)	147600196	147611693	11498	+	ENSG00000116128	ENST00000497938	-802	BCL9	BCL9 transcription coactivator [Source:HGNC Symbol;Acc:HGNC:1008]
1	147599681	147601016	1336	81	3.96978	8.19678	4.92603	175	Promoter (<=1kb)	147600196	147611693	11498	+	ENSG00000116128	ENST00000497938	0	BCL9	BCL9 transcription coactivator [Source:HGNC Symbol;Acc:HGNC:1008]
1	147599681	147601016	1336	66	4.17798	6.69098	3.60944	1008	Promoter (<=1kb)	147600196	147611693	11498	+	ENSG00000116128	ENST00000497938	0	BCL9	BCL9 transcription coactivator [Source:HGNC Symbol;Acc:HGNC:1008]
1	54886002	54886374	373	31	2.84836	3.10489	0.73328	173	Promoter (<=1kb)	54871592	54886490	14899	-	ENSG00000116133	ENST00000650362	116	DHCR24	24-dehydrocholesterol reductase [Source:HGNC Symbol;Acc:HGNC:2859]
1	54886940	54887957	1018	77	4.47681	7.79824	4.56329	206	Promoter (<=1kb)	54849627	54887195	37569	-	ENSG00000116133	ENST00000371269	0	DHCR24	24-dehydrocholesterol reductase [Source:HGNC Symbol;Acc:HGNC:2859]
1	54886940	54887957	1018	65	4.56329	6.51677	3.46271	803	Promoter (<=1kb)	54849627	54887195	37569	-	ENSG00000116133	ENST00000371269	0	DHCR24	24-dehydrocholesterol reductase [Source:HGNC Symbol;Acc:HGNC:2859]
1	15523153	15527138	3986	47	3.3576	4.77688	2.00551	183	Promoter (<=1kb)	15526813	15566595	39783	+	ENSG00000116138	ENST00000375838	0	DNAJC16	DnaJ heat shock protein family (Hsp40) member C16 [Source:HGNC Symbol;Acc:HGNC:29157]
1	15523153	15527138	3986	133	7.25494	13.3441	9.49079	1007	Promoter (<=1kb)	15526813	15566595	39783	+	ENSG00000116138	ENST00000375838	0	DNAJC16	DnaJ heat shock protein family (Hsp40) member C16 [Source:HGNC Symbol;Acc:HGNC:29157]
1	15523153	15527138	3986	168	8.54507	16.8755	12.7372	1615	Promoter (<=1kb)	15526813	15566595	39783	+	ENSG00000116138	ENST00000375838	0	DNAJC16	DnaJ heat shock protein family (Hsp40) member C16 [Source:HGNC Symbol;Acc:HGNC:29157]
1	15523153	15527138	3986	112	5.59601	11.2355	7.60398	2016	Promoter (<=1kb)	15526813	15566595	39783	+	ENSG00000116138	ENST00000375838	0	DNAJC16	DnaJ heat shock protein family (Hsp40) member C16 [Source:HGNC Symbol;Acc:HGNC:29157]
1	15523153	15527138	3986	53	3.81849	5.32744	2.44813	3041	Promoter (<=1kb)	15526813	15566595	39783	+	ENSG00000116138	ENST00000375838	0	DNAJC16	DnaJ heat shock protein family (Hsp40) member C16 [Source:HGNC Symbol;Acc:HGNC:29157]
1	15523153	15527138	3986	80	5.34289	8.03192	4.7789	3531	Promoter (<=1kb)	15526813	15566595	39783	+	ENSG00000116138	ENST00000375838	0	DNAJC16	DnaJ heat shock protein family (Hsp40) member C16 [Source:HGNC Symbol;Acc:HGNC:29157]
1	220528077	220529101	1025	56	3.85133	5.61747	2.69999	134	Promoter (<=1kb)	220528136	220664461	136326	+	ENSG00000116141	ENST00000366917	0	MARK1	microtubule affinity regulating kinase 1 [Source:HGNC Symbol;Acc:HGNC:6896]
1	220528077	220529101	1025	65	4.56329	6.51677	3.46271	546	Promoter (<=1kb)	220528136	220664461	136326	+	ENSG00000116141	ENST00000366917	0	MARK1	microtubule affinity regulating kinase 1 [Source:HGNC Symbol;Acc:HGNC:6896]
1	2391218	2391901	684	82	5.45911	8.21683	4.92603	486	Promoter (<=1kb)	2321253	2391554	70302	-	ENSG00000116151	ENST00000378531	0	MORN1	MORN repeat containing 1 [Source:HGNC Symbol;Acc:HGNC:25852]
1	174998498	175001489	2992	36	2.7076	3.61478	1.05837	315	Promoter (<=1kb)	174999163	175011715	12553	+	ENSG00000116161	ENST00000613570	0	CACYBP	calcyclin binding protein [Source:HGNC Symbol;Acc:HGNC:30423]
1	174998498	175001489	2992	275	10.2296	27.5932	22.8864	943	Promoter (<=1kb)	174999163	175011715	12553	+	ENSG00000116161	ENST00000613570	0	CACYBP	calcyclin binding protein [Source:HGNC Symbol;Acc:HGNC:30423]
1	174998498	175001489	2992	227	7.89717	22.7173	18.2124	1487	Promoter (<=1kb)	174999163	175011715	12553	+	ENSG00000116161	ENST00000613570	0	CACYBP	calcyclin binding protein [Source:HGNC Symbol;Acc:HGNC:30423]
1	174998498	175001489	2992	88	4.41857	8.89203	5.52454	1896	Promoter (<=1kb)	174999163	175011715	12553	+	ENSG00000116161	ENST00000613570	0	CACYBP	calcyclin binding protein [Source:HGNC Symbol;Acc:HGNC:30423]
1	175001771	175002094	324	31	2.68585	3.1266	0.74503	84	Promoter (1-2kb)	175000213	175010079	9867	+	ENSG00000116161	ENST00000405362	1558	CACYBP	calcyclin binding protein [Source:HGNC Symbol;Acc:HGNC:30423]
1	3856428	3858613	2186	98	6.04359	9.8006	6.31873	317	Promoter (<=1kb)	3812086	3857211	45126	-	ENSG00000116198	ENST00000378230	0	CEP104	centrosomal protein 104 [Source:HGNC Symbol;Acc:HGNC:24866]
1	3856428	3858613	2186	154	8.28611	15.4974	11.4605	752	Promoter (<=1kb)	3812086	3857211	45126	-	ENSG00000116198	ENST00000378230	0	CEP104	centrosomal protein 104 [Source:HGNC Symbol;Acc:HGNC:24866]
1	3856428	3858613	2186	94	5.03641	9.47062	6.01587	1158	Promoter (<=1kb)	3812086	3857211	45126	-	ENSG00000116198	ENST00000378230	0	CEP104	centrosomal protein 104 [Source:HGNC Symbol;Acc:HGNC:24866]
1	3856428	3858613	2186	57	4.0501	5.70062	2.75822	1988	Promoter (<=1kb)	3812086	3857211	45126	-	ENSG00000116198	ENST00000378230	0	CEP104	centrosomal protein 104 [Source:HGNC Symbol;Acc:HGNC:24866]
1	179015295	179015580	286	30	2.48197	3.0591	0.69574	188	Distal Intergenic	179025804	179050316	24513	+	ENSG00000116199	ENST00000440702	-10224	FAM20B	FAM20B glycosaminoglycan xylosylkinase [Source:HGNC Symbol;Acc:HGNC:23017]
1	179022476	179022955	480	28	2.50977	2.8435	0.51492	319	Promoter (2-3kb)	179025804	179050316	24513	+	ENSG00000116199	ENST00000440702	-2849	FAM20B	FAM20B glycosaminoglycan xylosylkinase [Source:HGNC Symbol;Acc:HGNC:23017]
1	179024434	179025944	1511	56	3.49548	5.68704	2.75822	176	Promoter (<=1kb)	179025804	179050316	24513	+	ENSG00000116199	ENST00000440702	0	FAM20B	FAM20B glycosaminoglycan xylosylkinase [Source:HGNC Symbol;Acc:HGNC:23017]
1	179024434	179025944	1511	30	2.27718	3.03713	0.67797	807	Promoter (<=1kb)	179025804	179050316	24513	+	ENSG00000116199	ENST00000440702	0	FAM20B	FAM20B glycosaminoglycan xylosylkinase [Source:HGNC Symbol;Acc:HGNC:23017]
1	179024434	179025944	1511	115	5.18957	11.5189	7.837	1243	Promoter (<=1kb)	179025804	179050316	24513	+	ENSG00000116199	ENST00000440702	0	FAM20B	FAM20B glycosaminoglycan xylosylkinase [Source:HGNC Symbol;Acc:HGNC:23017]
1	179026163	179026723	561	62	3.44062	6.25925	3.22865	358	Promoter (<=1kb)	179025894	179076567	50674	+	ENSG00000116199	ENST00000263733	269	FAM20B	FAM20B glycosaminoglycan xylosylkinase [Source:HGNC Symbol;Acc:HGNC:23017]
1	179026900	179027364	465	104	4.86043	10.4694	6.89888	170	Promoter (1-2kb)	179025894	179076567	50674	+	ENSG00000116199	ENST00000263733	1006	FAM20B	FAM20B glycosaminoglycan xylosylkinase [Source:HGNC Symbol;Acc:HGNC:23017]
1	54054676	54054977	302	51	3.96566	5.12028	2.29199	160	Promoter (<=1kb)	54054134	54096493	42360	+	ENSG00000116205	ENST00000371331	542	TCEANC2	transcription elongation factor A N-terminal and central domain containing 2 [Source:HGNC Symbol;Acc:HGNC:26494]
1	54053018	54053531	514	65	4.41829	6.55063	3.47849	217	Promoter (<=1kb)	54026681	54053204	26524	-	ENSG00000116209	ENST00000234831	0	TMEM59	transmembrane protein 59 [Source:HGNC Symbol;Acc:HGNC:1239]
1	54199820	54200659	840	82	5.45911	8.21683	4.92603	290	Promoter (<=1kb)	54200167	54218381	18215	+	ENSG00000116221	ENST00000336230	0	MRPL37	mitochondrial ribosomal protein L37 [Source:HGNC Symbol;Acc:HGNC:14034]
1	6235882	6236155	274	44	3.6394	4.43667	1.71264	119	Promoter (<=1kb)	6221193	6235964	14772	-	ENSG00000116237	ENST00000343813	0	ICMT	isoprenylcysteine carboxyl methyltransferase [Source:HGNC Symbol;Acc:HGNC:5350]
1	6198902	6200398	1497	48	3.68191	4.88738	2.08202	252	Promoter (<=1kb)	6185020	6199595	14576	-	ENSG00000116251	ENST00000234875	0	RPL22	ribosomal protein L22 [Source:HGNC Symbol;Acc:HGNC:10315]
1	180154093	180155747	1655	27	2.26845	2.78658	0.50378	171	Promoter (<=1kb)	180154869	180204030	49162	+	ENSG00000116260	ENST00000367602	0	QSOX1	quiescin sulfhydryl oxidase 1 [Source:HGNC Symbol;Acc:HGNC:9756]
1	180154093	180155747	1655	75	4.0614	7.57153	4.36308	750	Promoter (<=1kb)	180154869	180204030	49162	+	ENSG00000116260	ENST00000367602	0	QSOX1	quiescin sulfhydryl oxidase 1 [Source:HGNC Symbol;Acc:HGNC:9756]
1	180154093	180155747	1655	47	3.3576	4.77688	2.00551	1380	Promoter (<=1kb)	180154869	180204030	49162	+	ENSG00000116260	ENST00000367602	0	QSOX1	quiescin sulfhydryl oxidase 1 [Source:HGNC Symbol;Acc:HGNC:9756]
1	180156141	180156726	586	44	3.30589	4.48453	1.75561	233	Promoter (1-2kb)	180154897	180198034	43138	+	ENSG00000116260	ENST00000367600	1244	QSOX1	quiescin sulfhydryl oxidase 1 [Source:HGNC Symbol;Acc:HGNC:9756]
1	180167544	180168604	1061	37	2.79638	3.77782	1.20651	271	Intron (ENST00000367602/ENSG00000116260, intron 2 of 11)	180154897	180198034	43138	+	ENSG00000116260	ENST00000367600	12647	QSOX1	quiescin sulfhydryl oxidase 1 [Source:HGNC Symbol;Acc:HGNC:9756]
1	180167544	180168604	1061	30	2.27718	3.03713	0.67797	726	Intron (ENST00000367602/ENSG00000116260, intron 2 of 11)	180154897	180198034	43138	+	ENSG00000116260	ENST00000367600	12647	QSOX1	quiescin sulfhydryl oxidase 1 [Source:HGNC Symbol;Acc:HGNC:9756]
1	180183168	180183443	276	60	3.80432	6.02612	3.05775	151	Intron (ENST00000367602/ENSG00000116260, intron 6 of 11)	180196682	180198016	1335	+	ENSG00000116260	ENST00000443059	-13239	QSOX1	quiescin sulfhydryl oxidase 1 [Source:HGNC Symbol;Acc:HGNC:9756]
1	108745581	108747798	2218	92	4.58528	9.23966	5.83783	1136	Promoter (<=1kb)	108746674	108757005	10332	+	ENSG00000116266	ENST00000483586	0	STXBP3	syntaxin binding protein 3 [Source:HGNC Symbol;Acc:HGNC:11446]
1	108745581	108747798	2218	164	6.56083	16.4526	12.3434	1510	Promoter (<=1kb)	108746674	108757005	10332	+	ENSG00000116266	ENST00000483586	0	STXBP3	syntaxin binding protein 3 [Source:HGNC Symbol;Acc:HGNC:11446]
1	108745581	108747798	2218	56	3.49548	5.68704	2.75822	1952	Promoter (<=1kb)	108746674	108757005	10332	+	ENSG00000116266	ENST00000483586	0	STXBP3	syntaxin binding protein 3 [Source:HGNC Symbol;Acc:HGNC:11446]
1	6612381	6613455	1075	41	3.31372	4.1142	1.46709	725	Promoter (<=1kb)	6613731	6624030	10300	+	ENSG00000116273	ENST00000377648	-276	PHF13	PHD finger protein 13 [Source:HGNC Symbol;Acc:HGNC:22983]
1	6613663	6614576	914	53	4.09433	5.31875	2.44663	451	Promoter (<=1kb)	6613731	6624030	10300	+	ENSG00000116273	ENST00000377648	0	PHF13	PHD finger protein 13 [Source:HGNC Symbol;Acc:HGNC:22983]
1	8026197	8027472	1276	102	5.89105	10.2677	6.73979	249	Promoter (<=1kb)	8004404	8026283	21880	-	ENSG00000116285	ENST00000474874	0	ERRFI1	ERBB receptor feedback inhibitor 1 [Source:HGNC Symbol;Acc:HGNC:18185]
1	8026197	8027472	1276	72	5.00418	7.21256	4.05412	868	Promoter (<=1kb)	8004404	8026283	21880	-	ENSG00000116285	ENST00000474874	0	ERRFI1	ERBB receptor feedback inhibitor 1 [Source:HGNC Symbol;Acc:HGNC:18185]
1	7953846	7954254	409	53	4.09433	5.31875	2.44663	330	Promoter (<=1kb)	7954291	7985052	30762	+	ENSG00000116288	ENST00000493373	-37	PARK7	Parkinsonism associated deglycase [Source:HGNC Symbol;Acc:HGNC:16369]
1	7960593	7961414	822	57	4.0501	5.70062	2.75822	620	Promoter (<=1kb)	7961663	7971048	9386	+	ENSG00000116288	ENST00000460192	-249	PARK7	Parkinsonism associated deglycase [Source:HGNC Symbol;Acc:HGNC:16369]
1	7961571	7962049	479	72	5.00418	7.21256	4.05412	182	Promoter (<=1kb)	7961663	7971048	9386	+	ENSG00000116288	ENST00000460192	0	PARK7	Parkinsonism associated deglycase [Source:HGNC Symbol;Acc:HGNC:16369]
1	109113021	109114783	1763	46	3.093	4.69531	1.94778	237	Promoter (<=1kb)	109113679	109162014	48336	+	ENSG00000116299	ENST00000533147	0	ELAPOR1	endosome-lysosome associated apoptosis and autophagy regulator 1 [Source:HGNC Symbol;Acc:HGNC:29618]
1	109113021	109114783	1763	38	2.64652	3.80679	1.232	1013	Promoter (<=1kb)	109113679	109162014	48336	+	ENSG00000116299	ENST00000533147	0	ELAPOR1	endosome-lysosome associated apoptosis and autophagy regulator 1 [Source:HGNC Symbol;Acc:HGNC:29618]
1	109113021	109114783	1763	43	2.83556	4.36038	1.68058	1488	Promoter (<=1kb)	109113679	109162014	48336	+	ENSG00000116299	ENST00000533147	0	ELAPOR1	endosome-lysosome associated apoptosis and autophagy regulator 1 [Source:HGNC Symbol;Acc:HGNC:29618]
1	28812333	28812650	318	50	3.77982	5.04181	2.22108	127	Promoter (<=1kb)	28812170	28871267	59098	+	ENSG00000116329	ENST00000234961	163	OPRD1	opioid receptor delta 1 [Source:HGNC Symbol;Acc:HGNC:8153]
1	109620380	109620657	278	55	3.21363	5.54632	2.64097	203	Promoter (<=1kb)	109620608	109631152	10545	+	ENSG00000116337	ENST00000531203	0	AMPD2	adenosine monophosphate deaminase 2 [Source:HGNC Symbol;Acc:HGNC:469]
1	109620980	109621303	324	37	2.42651	3.75234	1.187	159	Promoter (<=1kb)	109621074	109631541	10468	+	ENSG00000116337	ENST00000679379	0	AMPD2	adenosine monophosphate deaminase 2 [Source:HGNC Symbol;Acc:HGNC:469]
1	29181117	29182538	1422	108	5.77699	10.8157	7.21525	188	Promoter (<=1kb)	29147743	29181900	34158	-	ENSG00000116350	ENST00000373795	0	SRSF4	serine and arginine rich splicing factor 4 [Source:HGNC Symbol;Acc:HGNC:10786]
1	29181117	29182538	1422	104	6.22267	10.4485	6.8785	548	Promoter (<=1kb)	29147743	29181900	34158	-	ENSG00000116350	ENST00000373795	0	SRSF4	serine and arginine rich splicing factor 4 [Source:HGNC Symbol;Acc:HGNC:10786]
1	29181117	29182538	1422	157	8.13816	15.7155	11.6691	1018	Promoter (<=1kb)	29147743	29181900	34158	-	ENSG00000116350	ENST00000373795	0	SRSF4	serine and arginine rich splicing factor 4 [Source:HGNC Symbol;Acc:HGNC:10786]
1	29230651	29231393	743	83	5.15467	8.35014	5.0315	369	Promoter (<=1kb)	29192657	29230934	38278	-	ENSG00000116353	ENST00000263702	0	MECR	mitochondrial trans-2-enoyl-CoA reductase [Source:HGNC Symbol;Acc:HGNC:19691]
1	110208884	110211310	2427	68	3.94461	6.8001	3.70964	188	Promoter (<=1kb)	110210314	110234044	23731	+	ENSG00000116396	ENST00000438661	0	KCNC4	potassium voltage-gated channel subfamily C member 4 [Source:HGNC Symbol;Acc:HGNC:6236]
1	110208884	110211310	2427	28	2.50977	2.8435	0.51492	910	Promoter (<=1kb)	110210314	110234044	23731	+	ENSG00000116396	ENST00000438661	0	KCNC4	potassium voltage-gated channel subfamily C member 4 [Source:HGNC Symbol;Acc:HGNC:6236]
1	110208884	110211310	2427	95	5.08622	9.56337	6.10072	1638	Promoter (<=1kb)	110210314	110234044	23731	+	ENSG00000116396	ENST00000438661	0	KCNC4	potassium voltage-gated channel subfamily C member 4 [Source:HGNC Symbol;Acc:HGNC:6236]
1	110208884	110211310	2427	113	5.46222	11.3496	7.70006	2142	Promoter (<=1kb)	110210314	110234044	23731	+	ENSG00000116396	ENST00000438661	0	KCNC4	potassium voltage-gated channel subfamily C member 4 [Source:HGNC Symbol;Acc:HGNC:6236]
1	110212370	110212643	274	48	3.26171	4.81325	2.04055	182	Promoter (<=1kb)	110212148	110283100	70953	+	ENSG00000116396	ENST00000412512	222	KCNC4	potassium voltage-gated channel subfamily C member 4 [Source:HGNC Symbol;Acc:HGNC:6236]
1	110233771	110234130	360	36	2.92276	3.66531	1.10563	106	3' UTR	110223830	110229151	5322	+	ENSG00000116396	ENST00000636402	9941	KCNC4	potassium voltage-gated channel subfamily C member 4 [Source:HGNC Symbol;Acc:HGNC:6236]
1	184754024	184755754	1731	123	5.4152	12.3664	8.60946	735	Promoter (<=1kb)	184690237	184754858	64622	-	ENSG00000116406	ENST00000318130	0	EDEM3	ER degradation enhancing alpha-mannosidase like protein 3 [Source:HGNC Symbol;Acc:HGNC:16787]
1	184754024	184755754	1731	53	3.45153	5.37792	2.49549	1346	Promoter (<=1kb)	184690237	184754858	64622	-	ENSG00000116406	ENST00000318130	0	EDEM3	ER degradation enhancing alpha-mannosidase like protein 3 [Source:HGNC Symbol;Acc:HGNC:16787]
1	111448636	111449381	746	27	2.26845	2.78658	0.50378	242	Promoter (<=1kb)	111439890	111449256	9367	-	ENSG00000116455	ENST00000235090	0	WDR77	WD repeat domain 77 [Source:HGNC Symbol;Acc:HGNC:29652]
1	111619108	111621134	2027	152	5.67112	15.2488	11.2308	553	Promoter (<=1kb)	111619777	111704405	84629	+	ENSG00000116473	ENST00000433097	0	RAP1A	RAP1A, member of RAS oncogene family [Source:HGNC Symbol;Acc:HGNC:9855]
1	111619108	111621134	2027	129	5.87467	12.9355	9.12192	1031	Promoter (<=1kb)	111619777	111704405	84629	+	ENSG00000116473	ENST00000433097	0	RAP1A	RAP1A, member of RAS oncogene family [Source:HGNC Symbol;Acc:HGNC:9855]
1	111619108	111621134	2027	79	4.4218	7.9942	4.74424	1579	Promoter (<=1kb)	111619777	111704405	84629	+	ENSG00000116473	ENST00000433097	0	RAP1A	RAP1A, member of RAS oncogene family [Source:HGNC Symbol;Acc:HGNC:9855]
1	32290388	32291068	681	42	3.48889	4.20808	1.54487	569	Promoter (1-2kb)	32292083	32333626	41544	+	ENSG00000116478	ENST00000373548	-1015	HDAC1	histone deacetylase 1 [Source:HGNC Symbol;Acc:HGNC:4852]
1	32291364	32293120	1757	59	4.36111	5.95164	2.98737	871	Promoter (<=1kb)	32292083	32333626	41544	+	ENSG00000116478	ENST00000373548	0	HDAC1	histone deacetylase 1 [Source:HGNC Symbol;Acc:HGNC:4852]
1	32291364	32293120	1757	74	4.78648	7.43461	4.24464	1556	Promoter (<=1kb)	32292083	32333626	41544	+	ENSG00000116478	ENST00000373548	0	HDAC1	histone deacetylase 1 [Source:HGNC Symbol;Acc:HGNC:4852]
1	32816652	32816925	274	27	2.64377	2.7024	0.50378	95	Promoter (<=1kb)	32816767	32826489	9723	+	ENSG00000116497	ENST00000530710	0	S100PBP	S100P binding protein [Source:HGNC Symbol;Acc:HGNC:25768]
1	32818377	32818985	609	43	3.56193	4.3189	1.64203	449	Promoter (<=1kb)	32817738	32818832	1095	+	ENSG00000116497	ENST00000474103	639	S100PBP	S100P binding protein [Source:HGNC Symbol;Acc:HGNC:25768]
1	32963931	32964404	474	88	5.66944	8.86327	5.49653	235	Promoter (<=1kb)	32936445	32964685	28241	-	ENSG00000116514	ENST00000373456	281	RNF19B	ring finger protein 19B [Source:HGNC Symbol;Acc:HGNC:26886]
1	32964591	32965137	547	134	7.56909	13.4375	9.58081	328	Promoter (<=1kb)	32936445	32964685	28241	-	ENSG00000116514	ENST00000373456	0	RNF19B	ring finger protein 19B [Source:HGNC Symbol;Acc:HGNC:26886]
1	155261857	155263049	1193	27	2.26845	2.78658	0.50378	173	Promoter (<=1kb)	155255981	155262360	6380	-	ENSG00000116521	ENST00000302631	0	SCAMP3	secretory carrier membrane protein 3 [Source:HGNC Symbol;Acc:HGNC:10565]
1	155261857	155263049	1193	51	3.55618	5.11873	2.29199	987	Promoter (<=1kb)	155255981	155262360	6380	-	ENSG00000116521	ENST00000302631	0	SCAMP3	secretory carrier membrane protein 3 [Source:HGNC Symbol;Acc:HGNC:10565]
1	33181035	33181308	274	38	3.12422	3.8191	1.23531	113	Promoter (<=1kb)	33145399	33182043	36645	-	ENSG00000116525	ENST00000291416	735	TRIM62	tripartite motif containing 62 [Source:HGNC Symbol;Acc:HGNC:25574]
1	33181555	33183001	1447	50	3.77982	5.04181	2.22108	445	Promoter (<=1kb)	33145399	33182043	36645	-	ENSG00000116525	ENST00000291416	0	TRIM62	tripartite motif containing 62 [Source:HGNC Symbol;Acc:HGNC:25574]
1	33181555	33183001	1447	40	3.0778	4.09981	1.46709	1172	Promoter (<=1kb)	33145399	33182043	36645	-	ENSG00000116525	ENST00000291416	0	TRIM62	tripartite motif containing 62 [Source:HGNC Symbol;Acc:HGNC:25574]
1	155561670	155562846	1177	45	3.47135	4.55332	1.81272	158	Promoter (<=1kb)	155335268	155562693	227426	-	ENSG00000116539	ENST00000368346	0	ASH1L	ASH1 like histone lysine methyltransferase [Source:HGNC Symbol;Acc:HGNC:19088]
1	155561670	155562846	1177	96	5.55417	9.69767	6.22213	930	Promoter (<=1kb)	155335268	155562693	227426	-	ENSG00000116539	ENST00000368346	0	ASH1L	ASH1 like histone lysine methyltransferase [Source:HGNC Symbol;Acc:HGNC:19088]
1	155563016	155563607	592	37	2.87877	3.75825	1.19164	463	Promoter (<=1kb)	155335287	155563092	227806	-	ENSG00000116539	ENST00000679097	0	ASH1L	ASH1 like histone lysine methyltransferase [Source:HGNC Symbol;Acc:HGNC:19088]
1	155564021	155564314	294	37	2.98427	3.76643	1.19559	151	Promoter (<=1kb)	155335287	155563162	227876	-	ENSG00000116539	ENST00000677213	-859	ASH1L	ASH1 like histone lysine methyltransferase [Source:HGNC Symbol;Acc:HGNC:19088]
1	35191607	35193492	1886	38	3.12422	3.8191	1.23531	128	Promoter (<=1kb)	35182936	35193145	10210	-	ENSG00000116560	ENST00000357214	0	SFPQ	splicing factor proline and glutamine rich [Source:HGNC Symbol;Acc:HGNC:10774]
1	35191607	35193492	1886	90	5.38274	9.0607	5.6792	600	Promoter (<=1kb)	35182936	35193145	10210	-	ENSG00000116560	ENST00000357214	0	SFPQ	splicing factor proline and glutamine rich [Source:HGNC Symbol;Acc:HGNC:10774]
1	35191607	35193492	1886	85	4.74067	8.59276	5.25315	1082	Promoter (<=1kb)	35182936	35193145	10210	-	ENSG00000116560	ENST00000357214	0	SFPQ	splicing factor proline and glutamine rich [Source:HGNC Symbol;Acc:HGNC:10774]
1	35191607	35193492	1886	50	3.40218	5.06806	2.24387	1703	Promoter (<=1kb)	35182936	35193145	10210	-	ENSG00000116560	ENST00000357214	0	SFPQ	splicing factor proline and glutamine rich [Source:HGNC Symbol;Acc:HGNC:10774]
1	228735572	228735845	274	47	3.3576	4.77688	2.00551	127	Promoter (<=1kb)	228735479	228746664	11186	+	ENSG00000116574	ENST00000366691	93	RHOU	ras homolog family member U [Source:HGNC Symbol;Acc:HGNC:17794]
1	155857081	155857396	316	83	4.77484	8.33782	5.0315	140	Promoter (<=1kb)	155749659	155857214	107556	-	ENSG00000116580	ENST00000368331	0	GON4L	gon-4 like [Source:HGNC Symbol;Acc:HGNC:25973]
1	155977597	155978847	1251	51	3.72724	5.17926	2.34664	414	Promoter (<=1kb)	155946851	155978160	31310	-	ENSG00000116584	ENST00000313695	0	ARHGEF2	Rho/Rac guanine nucleotide exchange factor 2 [Source:HGNC Symbol;Acc:HGNC:682]
1	155977597	155978847	1251	66	4.17798	6.69098	3.60944	1035	Promoter (<=1kb)	155946851	155978160	31310	-	ENSG00000116584	ENST00000313695	0	ARHGEF2	Rho/Rac guanine nucleotide exchange factor 2 [Source:HGNC Symbol;Acc:HGNC:682]
1	156054700	156055414	715	37	2.87877	3.75825	1.19164	131	Promoter (<=1kb)	156054782	156058506	3725	+	ENSG00000116586	ENST00000368305	0	LAMTOR2	late endosomal/lysosomal adaptor, MAPK and MTOR activator 2 [Source:HGNC Symbol;Acc:HGNC:29796]
1	156499886	156500235	350	47	3.3576	4.77688	2.00551	119	Promoter (<=1kb)	156466218	156500753	34536	-	ENSG00000116604	ENST00000368240	518	MEF2D	myocyte enhancer factor 2D [Source:HGNC Symbol;Acc:HGNC:6997]
1	156500535	156501817	1283	54	3.3845	5.47077	2.57921	161	Promoter (<=1kb)	156463727	156500775	37049	-	ENSG00000116604	ENST00000348159	0	MEF2D	myocyte enhancer factor 2D [Source:HGNC Symbol;Acc:HGNC:6997]
1	156500535	156501817	1283	61	3.40267	6.17589	3.1879	509	Promoter (<=1kb)	156463727	156500775	37049	-	ENSG00000116604	ENST00000348159	0	MEF2D	myocyte enhancer factor 2D [Source:HGNC Symbol;Acc:HGNC:6997]
1	156503532	156503866	335	24	2.41028	2.45747	0.36676	163	Promoter (2-3kb)	156483261	156500779	17519	-	ENSG00000116604	ENST00000489057	-2753	MEF2D	myocyte enhancer factor 2D [Source:HGNC Symbol;Acc:HGNC:6997]
1	156504724	156504997	274	39	3.20263	3.94146	1.34862	168	Distal Intergenic	156483261	156500779	17519	-	ENSG00000116604	ENST00000489057	-3945	MEF2D	myocyte enhancer factor 2D [Source:HGNC Symbol;Acc:HGNC:6997]
1	62687905	62688202	298	40	3.38478	4.05034	1.44101	172	Promoter (<=1kb)	62454726	62688264	233539	-	ENSG00000116641	ENST00000251157	62	DOCK7	dedicator of cytokinesis 7 [Source:HGNC Symbol;Acc:HGNC:19190]
1	11059717	11060656	940	53	4.09433	5.31875	2.44663	776	Promoter (<=1kb)	11054589	11060018	5430	-	ENSG00000116649	ENST00000376957	0	SRM	spermidine synthase [Source:HGNC Symbol;Acc:HGNC:11296]
1	184386024	184387703	1680	76	4.37575	7.61233	4.40079	313	Promoter (<=1kb)	184387029	184629019	241991	+	ENSG00000116667	ENST00000235307	0	C1orf21	chromosome 1 open reading frame 21 [Source:HGNC Symbol;Acc:HGNC:15494]
1	184386024	184387703	1680	100	5.16301	10.0524	6.55279	823	Promoter (<=1kb)	184387029	184629019	241991	+	ENSG00000116667	ENST00000235307	0	C1orf21	chromosome 1 open reading frame 21 [Source:HGNC Symbol;Acc:HGNC:15494]
1	184386024	184387703	1680	87	4.65345	8.74485	5.39149	1477	Promoter (<=1kb)	184387029	184629019	241991	+	ENSG00000116667	ENST00000235307	0	C1orf21	chromosome 1 open reading frame 21 [Source:HGNC Symbol;Acc:HGNC:15494]
1	184387848	184388257	410	25	2.25633	2.5388	0.4072	181	Promoter (<=1kb)	184387289	184621652	234364	+	ENSG00000116667	ENST00000675061	559	C1orf21	chromosome 1 open reading frame 21 [Source:HGNC Symbol;Acc:HGNC:15494]
1	185156464	185157699	1236	190	7.83441	19.0648	14.7694	480	Promoter (<=1kb)	185157080	185291007	133928	+	ENSG00000116668	ENST00000367501	0	SWT1	SWT1 RNA endoribonuclease homolog [Source:HGNC Symbol;Acc:HGNC:16785]
1	185156464	185157699	1236	118	5.35973	11.8789	8.16983	1069	Promoter (<=1kb)	185157080	185291007	133928	+	ENSG00000116668	ENST00000367501	0	SWT1	SWT1 RNA endoribonuclease homolog [Source:HGNC Symbol;Acc:HGNC:16785]
1	185157877	185158204	328	37	2.87877	3.75825	1.19164	113	Promoter (<=1kb)	185157482	185174626	17145	+	ENSG00000116668	ENST00000450350	395	SWT1	SWT1 RNA endoribonuclease homolog [Source:HGNC Symbol;Acc:HGNC:16785]
1	11680915	11681673	759	41	3.31372	4.1142	1.46709	526	Promoter (<=1kb)	11674480	11681148	6669	-	ENSG00000116670	ENST00000376692	0	MAD2L2	mitotic arrest deficient 2 like 2 [Source:HGNC Symbol;Acc:HGNC:6764]
1	11690903	11691394	492	36	3.18448	3.60411	1.05192	78	Promoter (<=1kb)	11674525	11691477	16953	-	ENSG00000116670	ENST00000376672	83	MAD2L2	mitotic arrest deficient 2 like 2 [Source:HGNC Symbol;Acc:HGNC:6764]
1	65254396	65255082	687	48	3.80788	4.87724	2.08202	162	Promoter (<=1kb)	65254462	65392588	138127	+	ENSG00000116675	ENST00000494710	0	DNAJC6	DnaJ heat shock protein family (Hsp40) member C6 [Source:HGNC Symbol;Acc:HGNC:15469]
1	65308937	65309448	512	33	2.94552	3.38499	0.93435	252	Promoter (<=1kb)	65309543	65415871	106329	+	ENSG00000116675	ENST00000371069	-95	DNAJC6	DnaJ heat shock protein family (Hsp40) member C6 [Source:HGNC Symbol;Acc:HGNC:15469]
1	185315741	185318551	2811	133	6.4948	13.3039	9.46334	669	Promoter (<=1kb)	185296388	185317243	20856	-	ENSG00000116679	ENST00000367498	0	IVNS1ABP	influenza virus NS1A binding protein [Source:HGNC Symbol;Acc:HGNC:16951]
1	185315741	185318551	2811	255	9.51321	25.5944	20.9674	1524	Promoter (<=1kb)	185296388	185317243	20856	-	ENSG00000116679	ENST00000367498	0	IVNS1ABP	influenza virus NS1A binding protein [Source:HGNC Symbol;Acc:HGNC:16951]
1	11980668	11980991	324	78	5.23333	7.85759	4.61521	156	Promoter (<=1kb)	11980446	11992594	12149	+	ENSG00000116688	ENST00000675781	222	MFN2	mitofusin 2 [Source:HGNC Symbol;Acc:HGNC:16877]
1	12019067	12019559	493	53	4.09433	5.31875	2.44663	262	Promoter (<=1kb)	12019466	12029855	10390	+	ENSG00000116691	ENST00000478749	0	MIIP	migration and invasion inhibitory protein [Source:HGNC Symbol;Acc:HGNC:25715]
1	183470387	183473169	2783	62	3.90408	6.20565	3.21358	344	Promoter (<=1kb)	183472216	183529014	56799	+	ENSG00000116698	ENST00000440812	0	SMG7	SMG7 nonsense mediated mRNA decay factor [Source:HGNC Symbol;Acc:HGNC:16792]
1	183470387	183473169	2783	130	6.13499	13.0445	9.22416	1043	Promoter (<=1kb)	183472216	183529014	56799	+	ENSG00000116698	ENST00000440812	0	SMG7	SMG7 nonsense mediated mRNA decay factor [Source:HGNC Symbol;Acc:HGNC:16792]
1	183470387	183473169	2783	124	6.05459	12.4881	8.72376	1652	Promoter (<=1kb)	183472216	183529014	56799	+	ENSG00000116698	ENST00000440812	0	SMG7	SMG7 nonsense mediated mRNA decay factor [Source:HGNC Symbol;Acc:HGNC:16792]
1	183470387	183473169	2783	98	4.7383	9.87938	6.39273	2435	Promoter (<=1kb)	183472216	183529014	56799	+	ENSG00000116698	ENST00000440812	0	SMG7	SMG7 nonsense mediated mRNA decay factor [Source:HGNC Symbol;Acc:HGNC:16792]
1	67052638	67053559	922	38	3.12422	3.8191	1.23531	671	Promoter (<=1kb)	66999350	67054148	54799	-	ENSG00000116704	ENST00000235345	589	SLC35D1	solute carrier family 35 member D1 [Source:HGNC Symbol;Acc:HGNC:20800]
1	67054853	67055152	300	49	3.84613	4.93616	2.12858	162	Promoter (<=1kb)	66999350	67054148	54799	-	ENSG00000116704	ENST00000235345	-705	SLC35D1	solute carrier family 35 member D1 [Source:HGNC Symbol;Acc:HGNC:20800]
1	186829359	186829632	274	23	2.39562	2.34477	0.27591	234	Promoter (<=1kb)	186828949	186988981	160033	+	ENSG00000116711	ENST00000367466	410	PLA2G4A	phospholipase A2 group IVA [Source:HGNC Symbol;Acc:HGNC:9035]
1	67684799	67685146	348	50	3.77982	5.04181	2.22108	153	Promoter (<=1kb)	67685201	67687986	2786	+	ENSG00000116717	ENST00000370985	-55	GADD45A	growth arrest and DNA damage inducible alpha [Source:HGNC Symbol;Acc:HGNC:4095]
1	67685278	67685794	517	83	5.15467	8.35014	5.0315	291	Promoter (<=1kb)	67685405	67688333	2929	+	ENSG00000116717	ENST00000617962	0	GADD45A	growth arrest and DNA damage inducible alpha [Source:HGNC Symbol;Acc:HGNC:4095]
1	67687745	67688018	274	39	3.28671	3.90188	1.31123	110	Promoter (2-3kb)	67685676	67686586	911	+	ENSG00000116717	ENST00000484245	2069	GADD45A	growth arrest and DNA damage inducible alpha [Source:HGNC Symbol;Acc:HGNC:4095]
1	68232275	68232891	617	53	4.09433	5.31875	2.44663	176	Promoter (<=1kb)	68098473	68232545	134073	-	ENSG00000116729	ENST00000354777	0	WLS	Wnt ligand secretion mediator [Source:HGNC Symbol;Acc:HGNC:30238]
1	13700441	13700832	392	28	2.72955	2.82717	0.50378	89	Promoter (<=1kb)	13700240	13825065	124826	+	ENSG00000116731	ENST00000376048	201	PRDM2	PR/SET domain 2 [Source:HGNC Symbol;Acc:HGNC:9347]
1	13748742	13749201	460	28	2.72955	2.82717	0.50378	275	Promoter (<=1kb)	13749403	13788079	38677	+	ENSG00000116731	ENST00000413440	-202	PRDM2	PR/SET domain 2 [Source:HGNC Symbol;Acc:HGNC:9347]
1	13749748	13750128	381	50	3.77982	5.04181	2.22108	248	Promoter (<=1kb)	13749436	13823419	73984	+	ENSG00000116731	ENST00000505823	312	PRDM2	PR/SET domain 2 [Source:HGNC Symbol;Acc:HGNC:9347]
1	192807116	192807643	528	47	3.3576	4.77688	2.00551	182	Promoter (1-2kb)	192809039	192810899	1861	+	ENSG00000116741	ENST00000483295	-1396	RGS2	regulator of G protein signaling 2 [Source:HGNC Symbol;Acc:HGNC:9998]
1	192808001	192809533	1533	83	4.77484	8.33782	5.0315	299	Promoter (<=1kb)	192809039	192810899	1861	+	ENSG00000116741	ENST00000483295	0	RGS2	regulator of G protein signaling 2 [Source:HGNC Symbol;Acc:HGNC:9998]
1	192808001	192809533	1533	50	3.40218	5.06806	2.24387	864	Promoter (<=1kb)	192809039	192810899	1861	+	ENSG00000116741	ENST00000483295	0	RGS2	regulator of G protein signaling 2 [Source:HGNC Symbol;Acc:HGNC:9998]
1	192808001	192809533	1533	27	2.26845	2.78658	0.50378	1347	Promoter (<=1kb)	192809039	192810899	1861	+	ENSG00000116741	ENST00000483295	0	RGS2	regulator of G protein signaling 2 [Source:HGNC Symbol;Acc:HGNC:9998]
1	193059147	193060369	1223	138	5.74414	13.8462	9.94356	347	Promoter (<=1kb)	193059454	193091219	31766	+	ENSG00000116747	ENST00000432079	0	RO60	Ro60, Y RNA binding protein [Source:HGNC Symbol;Acc:HGNC:11313]
1	193059147	193060369	1223	77	4.46181	7.77076	4.54685	994	Promoter (<=1kb)	193059454	193091219	31766	+	ENSG00000116747	ENST00000432079	0	RO60	Ro60, Y RNA binding protein [Source:HGNC Symbol;Acc:HGNC:11313]
1	114581425	114581756	332	24	1.80036	2.41105	0.32991	324	Promoter (<=1kb)	114567557	114581615	14059	-	ENSG00000116752	ENST00000369541	0	BCAS2	BCAS2 pre-mRNA processing factor [Source:HGNC Symbol;Acc:HGNC:975]
1	70221107	70221874	768	72	5.00418	7.21256	4.05412	156	Promoter (<=1kb)	70221370	70235550	14181	+	ENSG00000116754	ENST00000475204	0	SRSF11	serine and arginine rich splicing factor 11 [Source:HGNC Symbol;Acc:HGNC:10782]
1	70221107	70221874	768	40	3.0778	4.09981	1.46709	603	Promoter (<=1kb)	70221370	70235550	14181	+	ENSG00000116754	ENST00000475204	0	SRSF11	serine and arginine rich splicing factor 11 [Source:HGNC Symbol;Acc:HGNC:10782]
1	70410773	70411413	641	45	3.47136	4.55332	1.81272	177	Promoter (<=1kb)	70411218	70439851	28634	+	ENSG00000116761	ENST00000411986	0	CTH	cystathionine gamma-lyase [Source:HGNC Symbol;Acc:HGNC:2501]
1	113758775	113760136	1362	33	2.17842	3.36713	0.93435	263	Promoter (<=1kb)	113696831	113759486	62656	-	ENSG00000116793	ENST00000369604	0	PHTF1	putative homeodomain transcription factor 1 [Source:HGNC Symbol;Acc:HGNC:8939]
1	113758775	113760136	1362	71	3.53721	7.18102	4.04726	677	Promoter (<=1kb)	113696831	113759486	62656	-	ENSG00000116793	ENST00000369604	0	PHTF1	putative homeodomain transcription factor 1 [Source:HGNC Symbol;Acc:HGNC:8939]
1	15975129	15977465	2337	171	8.99901	17.1463	12.9848	588	Promoter (<=1kb)	15941869	15976101	34233	-	ENSG00000116809	ENST00000375743	0	ZBTB17	zinc finger and BTB domain containing 17 [Source:HGNC Symbol;Acc:HGNC:12936]
1	15975129	15977465	2337	324	12.4969	32.489	27.6029	1011	Promoter (<=1kb)	15941869	15976101	34233	-	ENSG00000116809	ENST00000375743	0	ZBTB17	zinc finger and BTB domain containing 17 [Source:HGNC Symbol;Acc:HGNC:12936]
1	15975129	15977465	2337	72	4.49321	7.23729	4.07222	1475	Promoter (<=1kb)	15941869	15976101	34233	-	ENSG00000116809	ENST00000375743	0	ZBTB17	zinc finger and BTB domain containing 17 [Source:HGNC Symbol;Acc:HGNC:12936]
1	15975129	15977465	2337	36	2.7076	3.61478	1.05837	1748	Promoter (<=1kb)	15941869	15976101	34233	-	ENSG00000116809	ENST00000375743	0	ZBTB17	zinc finger and BTB domain containing 17 [Source:HGNC Symbol;Acc:HGNC:12936]
1	116569936	116571742	1807	61	3.61013	6.14594	3.16148	245	Promoter (<=1kb)	116514534	116571026	56493	-	ENSG00000116815	ENST00000369489	0	CD58	CD58 molecule [Source:HGNC Symbol;Acc:HGNC:1688]
1	116569936	116571742	1807	96	5.33528	9.66958	6.20133	1210	Promoter (<=1kb)	116514534	116571026	56493	-	ENSG00000116815	ENST00000369489	0	CD58	CD58 molecule [Source:HGNC Symbol;Acc:HGNC:1688]
1	117059280	117061713	2434	64	3.14019	6.40101	3.36354	338	Promoter (<=1kb)	117060326	117107453	47128	+	ENSG00000116830	ENST00000369466	0	TTF2	transcription termination factor 2 [Source:HGNC Symbol;Acc:HGNC:12398]
1	117059280	117061713	2434	55	3.64914	5.50814	2.60525	1332	Promoter (<=1kb)	117060326	117107453	47128	+	ENSG00000116830	ENST00000369466	0	TTF2	transcription termination factor 2 [Source:HGNC Symbol;Acc:HGNC:12398]
1	117059280	117061713	2434	41	3.08774	4.11671	1.46949	1721	Promoter (<=1kb)	117060326	117107453	47128	+	ENSG00000116830	ENST00000369466	0	TTF2	transcription termination factor 2 [Source:HGNC Symbol;Acc:HGNC:12398]
1	117059280	117061713	2434	33	2.73484	3.35361	0.93114	2129	Promoter (<=1kb)	117060326	117107453	47128	+	ENSG00000116830	ENST00000369466	0	TTF2	transcription termination factor 2 [Source:HGNC Symbol;Acc:HGNC:12398]
1	200039016	200039741	726	80	4.44901	8.04592	4.79152	226	Exon (ENST00000367362/ENSG00000116833, exon 2 of 8)	200042825	200177420	134596	+	ENSG00000116833	ENST00000544748	-3084	NR5A2	nuclear receptor subfamily 5 group A member 2 [Source:HGNC Symbol;Acc:HGNC:7984]
1	200041866	200042285	420	31	2.61706	3.15594	0.76766	272	Promoter (<=1kb)	200042825	200177420	134596	+	ENSG00000116833	ENST00000544748	-540	NR5A2	nuclear receptor subfamily 5 group A member 2 [Source:HGNC Symbol;Acc:HGNC:7984]
1	201022479	201023029	551	40	3.0778	4.09981	1.46709	144	Promoter (<=1kb)	200972990	201023408	50419	-	ENSG00000116852	ENST00000360529	379	KIF21B	kinesin family member 21B [Source:HGNC Symbol;Acc:HGNC:29442]
1	201153481	201154685	1205	66	4.02464	6.68533	3.6066	298	Promoter (<=1kb)	201134772	201154474	19703	-	ENSG00000116857	ENST00000367330	0	TMEM9	transmembrane protein 9 [Source:HGNC Symbol;Acc:HGNC:18823]
1	201153481	201154685	1205	53	3.10973	5.31959	2.44734	819	Promoter (<=1kb)	201134772	201154474	19703	-	ENSG00000116857	ENST00000367330	0	TMEM9	transmembrane protein 9 [Source:HGNC Symbol;Acc:HGNC:18823]
1	201170493	201171067	575	63	3.72851	6.38007	3.34301	317	Promoter (<=1kb)	201134772	201171574	36803	-	ENSG00000116857	ENST00000367333	507	TMEM9	transmembrane protein 9 [Source:HGNC Symbol;Acc:HGNC:18823]
1	201171637	201171958	322	23	2.07941	2.32382	0.25882	120	Promoter (<=1kb)	201134772	201171574	36803	-	ENSG00000116857	ENST00000367333	-63	TMEM9	transmembrane protein 9 [Source:HGNC Symbol;Acc:HGNC:18823]
1	36088379	36089286	908	45	3.47136	4.55332	1.81272	287	Promoter (<=1kb)	36088892	36093932	5041	+	ENSG00000116863	ENST00000373178	0	ADPRS	ADP-ribosylserine hydrolase [Source:HGNC Symbol;Acc:HGNC:21304]
1	36088379	36089286	908	78	4.8599	7.85902	4.61521	598	Promoter (<=1kb)	36088892	36093932	5041	+	ENSG00000116863	ENST00000373178	0	ADPRS	ADP-ribosylserine hydrolase [Source:HGNC Symbol;Acc:HGNC:21304]
1	36089428	36089758	331	54	4.03052	5.43527	2.54963	203	Promoter (<=1kb)	36088892	36093932	5041	+	ENSG00000116863	ENST00000373178	536	ADPRS	ADP-ribosylserine hydrolase [Source:HGNC Symbol;Acc:HGNC:21304]
1	36156577	36156850	274	28	2.56755	2.80785	0.50378	129	Promoter (<=1kb)	36157215	36172540	15326	+	ENSG00000116871	ENST00000530729	-365	MAP7D1	MAP7 domain containing 1 [Source:HGNC Symbol;Acc:HGNC:25514]
1	36157133	36157626	494	40	3.28507	4.06972	1.45906	4	Promoter (<=1kb)	36157215	36172540	15326	+	ENSG00000116871	ENST00000530729	0	MAP7D1	MAP7 domain containing 1 [Source:HGNC Symbol;Acc:HGNC:25514]
1	119139915	119141352	1438	54	3.3845	5.47077	2.57921	219	Promoter (<=1kb)	119031216	119140648	109433	-	ENSG00000116874	ENST00000369426	0	WARS2	tryptophanyl tRNA synthetase 2, mitochondrial [Source:HGNC Symbol;Acc:HGNC:12730]
1	119139915	119141352	1438	158	7.38171	15.8055	11.7498	750	Promoter (<=1kb)	119031216	119140648	109433	-	ENSG00000116874	ENST00000369426	0	WARS2	tryptophanyl tRNA synthetase 2, mitochondrial [Source:HGNC Symbol;Acc:HGNC:12730]
1	119139915	119141352	1438	42	2.93323	4.20336	1.54351	1199	Promoter (<=1kb)	119031216	119140648	109433	-	ENSG00000116874	ENST00000369426	0	WARS2	tryptophanyl tRNA synthetase 2, mitochondrial [Source:HGNC Symbol;Acc:HGNC:12730]
1	36463480	36464574	1095	41	3.31372	4.1142	1.46709	668	Promoter (<=1kb)	36455718	36464384	8667	-	ENSG00000116898	ENST00000373116	0	MRPS15	mitochondrial ribosomal protein S15 [Source:HGNC Symbol;Acc:HGNC:14504]
1	231528229	231529386	1158	31	2.77708	3.12865	0.74503	211	Promoter (<=1kb)	231528541	231561229	32689	+	ENSG00000116918	ENST00000413309	0	TSNAX	translin associated factor X [Source:HGNC Symbol;Acc:HGNC:12380]
1	231528229	231529386	1158	82	5.45911	8.21683	4.92603	597	Promoter (<=1kb)	231528541	231561229	32689	+	ENSG00000116918	ENST00000413309	0	TSNAX	translin associated factor X [Source:HGNC Symbol;Acc:HGNC:12380]
1	231528229	231529386	1158	65	4.56329	6.51677	3.46271	1072	Promoter (<=1kb)	231528541	231561229	32689	+	ENSG00000116918	ENST00000413309	0	TSNAX	translin associated factor X [Source:HGNC Symbol;Acc:HGNC:12380]
1	37691189	37691718	530	53	4.09433	5.31875	2.44663	156	Promoter (<=1kb)	37686302	37692205	5904	-	ENSG00000116922	ENST00000477060	487	C1orf109	chromosome 1 open reading frame 109 [Source:HGNC Symbol;Acc:HGNC:26039]
1	37691928	37692711	784	62	4.54926	6.2454	3.21614	278	Promoter (<=1kb)	37681570	37692216	10647	-	ENSG00000116922	ENST00000494120	0	C1orf109	chromosome 1 open reading frame 109 [Source:HGNC Symbol;Acc:HGNC:26039]
1	38857803	38858490	688	53	4.09433	5.31875	2.44663	524	Promoter (<=1kb)	38845939	38856842	10904	-	ENSG00000116954	ENST00000493015	-961	RRAGC	Ras related GTP binding C [Source:HGNC Symbol;Acc:HGNC:19902]
1	38858702	38859381	680	82	5.45911	8.21683	4.92603	237	Promoter (<=1kb)	38838198	38859772	21575	-	ENSG00000116954	ENST00000373001	391	RRAGC	Ras related GTP binding C [Source:HGNC Symbol;Acc:HGNC:19902]
1	38859538	38860771	1234	82	5.45911	8.21683	4.92603	471	Promoter (<=1kb)	38838198	38859772	21575	-	ENSG00000116954	ENST00000373001	0	RRAGC	Ras related GTP binding C [Source:HGNC Symbol;Acc:HGNC:19902]
1	236522744	236524574	1831	62	4.54926	6.2454	3.21614	462	Promoter (<=1kb)	236523439	236549263	25825	+	ENSG00000116977	ENST00000341872	0	LGALS8	galectin 8 [Source:HGNC Symbol;Acc:HGNC:6569]
1	236522744	236524574	1831	57	4.0501	5.70062	2.75822	788	Promoter (<=1kb)	236523439	236549263	25825	+	ENSG00000116977	ENST00000341872	0	LGALS8	galectin 8 [Source:HGNC Symbol;Acc:HGNC:6569]
1	236795186	236795662	477	48	3.53038	4.85699	2.07336	349	Promoter (<=1kb)	236795260	236900656	105397	+	ENSG00000116984	ENST00000680454	0	MTR	5-methyltetrahydrofolate-homocysteine methyltransferase [Source:HGNC Symbol;Acc:HGNC:7468]
1	39900692	39902429	1738	40	3.0778	4.09981	1.46709	237	Promoter (<=1kb)	39895426	39902013	6588	-	ENSG00000116990	ENST00000397332	0	MYCL	MYCL proto-oncogene, bHLH transcription factor [Source:HGNC Symbol;Acc:HGNC:7555]
1	39900692	39902429	1738	23	2.37334	2.31286	0.2499	519	Promoter (<=1kb)	39895426	39902013	6588	-	ENSG00000116990	ENST00000397332	0	MYCL	MYCL proto-oncogene, bHLH transcription factor [Source:HGNC Symbol;Acc:HGNC:7555]
1	39900692	39902429	1738	56	4.14845	5.61965	2.69999	720	Promoter (<=1kb)	39895426	39902013	6588	-	ENSG00000116990	ENST00000397332	0	MYCL	MYCL proto-oncogene, bHLH transcription factor [Source:HGNC Symbol;Acc:HGNC:7555]
1	39900692	39902429	1738	106	6.34646	10.6503	7.06767	1266	Promoter (<=1kb)	39895426	39902013	6588	-	ENSG00000116990	ENST00000397332	0	MYCL	MYCL proto-oncogene, bHLH transcription factor [Source:HGNC Symbol;Acc:HGNC:7555]
1	39903111	39903541	431	56	4.14845	5.61965	2.69999	221	Promoter (<=1kb)	39901134	39902256	1123	-	ENSG00000116990	ENST00000450953	-855	MYCL	MYCL proto-oncogene, bHLH transcription factor [Source:HGNC Symbol;Acc:HGNC:7555]
1	232629352	232629723	372	62	4.54926	6.2454	3.21614	198	Promoter (<=1kb)	232397966	232630109	232144	-	ENSG00000116991	ENST00000675407	386	SIPA1L2	signal induced proliferation associated 1 like 2 [Source:HGNC Symbol;Acc:HGNC:23800]
1	232630206	232631017	812	62	4.54926	6.2454	3.21614	202	Promoter (<=1kb)	232397990	232630496	232507	-	ENSG00000116991	ENST00000675685	0	SIPA1L2	signal induced proliferation associated 1 like 2 [Source:HGNC Symbol;Acc:HGNC:23800]
1	232630206	232631017	812	83	5.15467	8.35014	5.0315	617	Promoter (<=1kb)	232397990	232630496	232507	-	ENSG00000116991	ENST00000675685	0	SIPA1L2	signal induced proliferation associated 1 like 2 [Source:HGNC Symbol;Acc:HGNC:23800]
1	40160617	40161937	1321	58	4.1578	5.87294	2.91642	649	Promoter (<=1kb)	40161387	40240921	79535	+	ENSG00000117000	ENST00000372771	0	RLF	RLF zinc finger [Source:HGNC Symbol;Acc:HGNC:10025]
1	40160617	40161937	1321	42	2.93323	4.20336	1.54351	942	Promoter (<=1kb)	40161387	40240921	79535	+	ENSG00000117000	ENST00000372771	0	RLF	RLF zinc finger [Source:HGNC Symbol;Acc:HGNC:10025]
1	40531800	40532195	396	28	2.56755	2.80785	0.50378	138	Promoter (<=1kb)	40531722	40547785	16064	+	ENSG00000117010	ENST00000493756	78	ZNF684	zinc finger protein 684 [Source:HGNC Symbol;Acc:HGNC:28418]
1	243849792	243850250	459	53	4.09433	5.31875	2.44663	170	Promoter (<=1kb)	243499724	243850243	350520	-	ENSG00000117020	ENST00000673466	0	AKT3	AKT serine/threonine kinase 3 [Source:HGNC Symbol;Acc:HGNC:393]
1	157138022	157139309	1288	88	4.71071	8.85488	5.48995	220	Promoter (<=1kb)	157121191	157138395	17205	-	ENSG00000117036	ENST00000368192	0	ETV3	ETS variant transcription factor 3 [Source:HGNC Symbol;Acc:HGNC:3492]
1	157138022	157139309	1288	55	3.98093	5.58957	2.68127	994	Promoter (<=1kb)	157121191	157138395	17205	-	ENSG00000117036	ENST00000368192	0	ETV3	ETS variant transcription factor 3 [Source:HGNC Symbol;Acc:HGNC:3492]
1	75723895	75724991	1097	48	3.68191	4.88738	2.08202	181	Promoter (<=1kb)	75724431	75735094	10664	+	ENSG00000117054	ENST00000525881	0	ACADM	acyl-CoA dehydrogenase medium chain [Source:HGNC Symbol;Acc:HGNC:89]
1	75723895	75724991	1097	102	6.2993	10.2133	6.70134	819	Promoter (<=1kb)	75724431	75735094	10664	+	ENSG00000117054	ENST00000525881	0	ACADM	acyl-CoA dehydrogenase medium chain [Source:HGNC Symbol;Acc:HGNC:89]
1	81798697	81798970	274	44	3.6394	4.43667	1.71264	186	Promoter (1-2kb)	81800376	81987353	186978	+	ENSG00000117114	ENST00000674489	-1406	ADGRL2	adhesion G protein-coupled receptor L2 [Source:HGNC Symbol;Acc:HGNC:18582]
1	81799519	81800782	1264	34	2.798	3.45887	0.98316	498	Promoter (<=1kb)	81800376	81987353	186978	+	ENSG00000117114	ENST00000674489	0	ADGRL2	adhesion G protein-coupled receptor L2 [Source:HGNC Symbol;Acc:HGNC:18582]
1	81799519	81800782	1264	53	4.09433	5.31875	2.44663	1108	Promoter (<=1kb)	81800376	81987353	186978	+	ENSG00000117114	ENST00000674489	0	ADGRL2	adhesion G protein-coupled receptor L2 [Source:HGNC Symbol;Acc:HGNC:18582]
1	81800991	81801873	883	62	4.54926	6.2454	3.21614	179	Promoter (<=1kb)	81800998	81991794	190797	+	ENSG00000117114	ENST00000674208	0	ADGRL2	adhesion G protein-coupled receptor L2 [Source:HGNC Symbol;Acc:HGNC:18582]
1	81800991	81801873	883	72	5.00418	7.21256	4.05412	702	Promoter (<=1kb)	81800998	81991794	190797	+	ENSG00000117114	ENST00000674208	0	ADGRL2	adhesion G protein-coupled receptor L2 [Source:HGNC Symbol;Acc:HGNC:18582]
1	81802340	81803267	928	53	4.09433	5.31875	2.44663	340	Promoter (1-2kb)	81800998	81991794	190797	+	ENSG00000117114	ENST00000674208	1342	ADGRL2	adhesion G protein-coupled receptor L2 [Source:HGNC Symbol;Acc:HGNC:18582]
1	17053446	17054465	1020	112	6.25924	11.2663	7.62189	206	Promoter (<=1kb)	17018722	17054032	35311	-	ENSG00000117118	ENST00000375499	0	SDHB	succinate dehydrogenase complex iron sulfur subunit B [Source:HGNC Symbol;Acc:HGNC:10681]
1	17053446	17054465	1020	90	5.58977	9.06447	5.68204	815	Promoter (<=1kb)	17018722	17054032	35311	-	ENSG00000117118	ENST00000375499	0	SDHB	succinate dehydrogenase complex iron sulfur subunit B [Source:HGNC Symbol;Acc:HGNC:10681]
1	17054739	17055187	449	33	2.94552	3.38499	0.93435	248	Promoter (<=1kb)	17018722	17054032	35311	-	ENSG00000117118	ENST00000375499	-707	SDHB	succinate dehydrogenase complex iron sulfur subunit B [Source:HGNC Symbol;Acc:HGNC:10681]
1	202806796	202809133	2338	36	2.7076	3.61478	1.05837	727	Promoter (<=1kb)	202724495	202808421	83927	-	ENSG00000117139	ENST00000367265	0	KDM5B	lysine demethylase 5B [Source:HGNC Symbol;Acc:HGNC:18039]
1	202806796	202809133	2338	91	4.41043	9.17882	5.7875	1159	Promoter (<=1kb)	202724495	202808421	83927	-	ENSG00000117139	ENST00000367265	0	KDM5B	lysine demethylase 5B [Source:HGNC Symbol;Acc:HGNC:18039]
1	202806796	202809133	2338	68	3.83577	6.84665	3.74864	1590	Promoter (<=1kb)	202724495	202808421	83927	-	ENSG00000117139	ENST00000367265	0	KDM5B	lysine demethylase 5B [Source:HGNC Symbol;Acc:HGNC:18039]
1	202806796	202809133	2338	83	4.43769	8.32503	5.02649	2079	Promoter (<=1kb)	202724495	202808421	83927	-	ENSG00000117139	ENST00000367265	0	KDM5B	lysine demethylase 5B [Source:HGNC Symbol;Acc:HGNC:18039]
1	162560691	162561598	908	43	2.83556	4.36038	1.68058	327	Promoter (<=1kb)	162561506	162599842	38337	+	ENSG00000117143	ENST00000271469	0	UAP1	UDP-N-acetylglucosamine pyrophosphorylase 1 [Source:HGNC Symbol;Acc:HGNC:12457]
1	17827025	17827298	274	25	2.56409	2.58709	0.44316	154	3' UTR	17822982	17827061	4080	+	ENSG00000117148	ENST00000617065	4043	ACTL8	actin like 8 [Source:HGNC Symbol;Acc:HGNC:24018]
1	202926712	202927009	298	43	2.83556	4.36038	1.68058	150	Promoter (<=1kb)	202891120	202927234	36115	-	ENSG00000117153	ENST00000367261	225	KLHL12	kelch like family member 12 [Source:HGNC Symbol;Acc:HGNC:19360]
1	202927293	202927712	420	37	2.87877	3.75825	1.19164	159	Promoter (<=1kb)	202891120	202927234	36115	-	ENSG00000117153	ENST00000367261	-59	KLHL12	kelch like family member 12 [Source:HGNC Symbol;Acc:HGNC:19360]
1	84689294	84691502	2209	137	7.73374	13.7069	9.81247	1069	Promoter (<=1kb)	84643706	84690461	46756	-	ENSG00000117155	ENST00000342203	0	SSX2IP	SSX family member 2 interacting protein [Source:HGNC Symbol;Acc:HGNC:16509]
1	84689294	84691502	2209	40	3.0778	4.09981	1.46709	1719	Promoter (<=1kb)	84643706	84690461	46756	-	ENSG00000117155	ENST00000342203	0	SSX2IP	SSX family member 2 interacting protein [Source:HGNC Symbol;Acc:HGNC:16509]
1	84689294	84691502	2209	36	3.18448	3.60411	1.05192	2090	Promoter (<=1kb)	84643706	84690461	46756	-	ENSG00000117155	ENST00000342203	0	SSX2IP	SSX family member 2 interacting protein [Source:HGNC Symbol;Acc:HGNC:16509]
1	205121774	205122426	653	46	3.40204	4.64475	1.90071	389	Promoter (<=1kb)	205086142	205121978	35837	-	ENSG00000117222	ENST00000264515	0	RBBP5	RB binding protein 5, histone lysine methyltransferase complex subunit [Source:HGNC Symbol;Acc:HGNC:9888]
1	20696632	20696983	352	65	4.41829	6.55063	3.47849	152	Promoter (1-2kb)	20664014	20698439	34426	-	ENSG00000117245	ENST00000490034	1456	KIF17	kinesin family member 17 [Source:HGNC Symbol;Acc:HGNC:19167]
1	20717356	20717678	323	40	3.0778	4.09981	1.46709	131	Promoter (<=1kb)	20664014	20717491	53478	-	ENSG00000117245	ENST00000375044	0	KIF17	kinesin family member 17 [Source:HGNC Symbol;Acc:HGNC:19167]
1	20717859	20718184	326	34	3.0844	3.45491	0.98316	98	Promoter (<=1kb)	20664014	20718007	53994	-	ENSG00000117245	ENST00000400463	0	KIF17	kinesin family member 17 [Source:HGNC Symbol;Acc:HGNC:19167]
1	145608147	145608544	398	49	3.0246	4.94071	2.13087	129	Promoter (<=1kb)	145608613	145670178	61566	+	ENSG00000117262	ENST00000462900	-69	GPR89A	G protein-coupled receptor 89A [Source:HGNC Symbol;Acc:HGNC:31984]
1	205505096	205505417	322	34	2.77047	3.41304	0.95852	134	Promoter (<=1kb)	205504802	205527825	23024	+	ENSG00000117266	ENST00000419301	294	CDK18	cyclin dependent kinase 18 [Source:HGNC Symbol;Acc:HGNC:8751]
1	205506071	205506501	431	35	2.84458	3.53616	1.04557	147	Promoter (1-2kb)	205504802	205527825	23024	+	ENSG00000117266	ENST00000419301	1269	CDK18	cyclin dependent kinase 18 [Source:HGNC Symbol;Acc:HGNC:8751]
1	205541684	205542045	362	38	2.9514	3.88356	1.296	221	Distal Intergenic	205530313	205531666	1354	+	ENSG00000117266	ENST00000459862	11371	CDK18	cyclin dependent kinase 18 [Source:HGNC Symbol;Acc:HGNC:8751]
1	205542979	205543736	758	98	5.03436	9.80632	6.32427	476	Distal Intergenic	205530313	205531666	1354	+	ENSG00000117266	ENST00000459862	12666	CDK18	cyclin dependent kinase 18 [Source:HGNC Symbol;Acc:HGNC:8751]
1	205775093	205775717	625	47	3.32456	4.71946	1.96904	177	Promoter (<=1kb)	205767986	205775482	7497	-	ENSG00000117280	ENST00000367139	0	RAB29	RAB29, member RAS oncogene family [Source:HGNC Symbol;Acc:HGNC:9789]
1	21242024	21242636	613	43	3.56193	4.3189	1.64203	126	Intron (ENST00000415912/ENSG00000117298, intron 10 of 18)	21233570	21238350	4781	-	ENSG00000117298	ENST00000470394	-3674	ECE1	endothelin converting enzyme 1 [Source:HGNC Symbol;Acc:HGNC:3146]
1	21284877	21285387	511	30	2.82137	3.06498	0.69797	99	Intron (ENST00000415912/ENSG00000117298, intron 2 of 18)	21260313	21280069	19757	-	ENSG00000117298	ENST00000473505	-4808	ECE1	endothelin converting enzyme 1 [Source:HGNC Symbol;Acc:HGNC:3146]
1	21335343	21335648	306	39	3.28671	3.90188	1.31123	173	Intron (ENST00000415912/ENSG00000117298, intron 1 of 18)	21272835	21345137	72303	-	ENSG00000117298	ENST00000463334	9489	ECE1	endothelin converting enzyme 1 [Source:HGNC Symbol;Acc:HGNC:3146]
1	21337774	21338132	359	32	2.96168	3.27269	0.85891	188	Intron (ENST00000415912/ENSG00000117298, intron 1 of 18)	21272835	21345137	72303	-	ENSG00000117298	ENST00000463334	7005	ECE1	endothelin converting enzyme 1 [Source:HGNC Symbol;Acc:HGNC:3146]
1	21344807	21346877	2071	65	4.56329	6.51677	3.46271	746	Promoter (<=1kb)	21217247	21345504	128258	-	ENSG00000117298	ENST00000415912	0	ECE1	endothelin converting enzyme 1 [Source:HGNC Symbol;Acc:HGNC:3146]
1	21344807	21346877	2071	47	3.3576	4.77688	2.00551	1815	Promoter (<=1kb)	21217247	21345504	128258	-	ENSG00000117298	ENST00000415912	0	ECE1	endothelin converting enzyme 1 [Source:HGNC Symbol;Acc:HGNC:3146]
1	23826058	23826566	509	51	3.96566	5.12028	2.29199	144	Promoter (<=1kb)	23801885	23825429	23545	-	ENSG00000117305	ENST00000374490	-629	HMGCL	3-hydroxy-3-methylglutaryl-CoA lyase [Source:HGNC Symbol;Acc:HGNC:5005]
1	23837882	23838250	369	57	4.0501	5.70062	2.75822	228	Promoter (<=1kb)	23801887	23838620	36734	-	ENSG00000117305	ENST00000374487	370	HMGCL	3-hydroxy-3-methylglutaryl-CoA lyase [Source:HGNC Symbol;Acc:HGNC:5005]
1	23799458	23799731	274	25	2.25633	2.5388	0.4072	250	Promoter (<=1kb)	23796151	23799533	3383	-	ENSG00000117308	ENST00000429356	0	GALE	UDP-galactose-4-epimerase [Source:HGNC Symbol;Acc:HGNC:4116]
1	23800241	23801729	1489	121	5.87581	12.1498	8.41844	719	Promoter (<=1kb)	23795599	23800754	5156	-	ENSG00000117308	ENST00000617979	0	GALE	UDP-galactose-4-epimerase [Source:HGNC Symbol;Acc:HGNC:4116]
1	23554689	23555308	620	50	3.77982	5.04181	2.22108	139	Downstream (2-3kb)	23557934	23559075	1142	-	ENSG00000117318	ENST00000463312	3767	ID3	inhibitor of DNA binding 3, HLH protein [Source:HGNC Symbol;Acc:HGNC:5362]
1	23558804	23559077	274	31	2.77708	3.12865	0.74503	134	Promoter (<=1kb)	23557934	23559075	1142	-	ENSG00000117318	ENST00000463312	0	ID3	inhibitor of DNA binding 3, HLH protein [Source:HGNC Symbol;Acc:HGNC:5362]
1	207752824	207753535	712	42	3.40184	4.25081	1.58078	224	Promoter (<=1kb)	207752123	207793646	41524	+	ENSG00000117335	ENST00000480003	701	CD46	CD46 molecule [Source:HGNC Symbol;Acc:HGNC:6953]
1	150320979	150322503	1525	83	4.28703	8.31935	5.02147	548	Promoter (<=1kb)	150321479	150335030	13552	+	ENSG00000117360	ENST00000496202	0	PRPF3	pre-mRNA processing factor 3 [Source:HGNC Symbol;Acc:HGNC:17348]
1	150320979	150322503	1525	90	4.82957	9.08153	5.69883	949	Promoter (<=1kb)	150321479	150335030	13552	+	ENSG00000117360	ENST00000496202	0	PRPF3	pre-mRNA processing factor 3 [Source:HGNC Symbol;Acc:HGNC:17348]
1	150320979	150322503	1525	30	2.48197	3.0591	0.69574	1338	Promoter (<=1kb)	150321479	150335030	13552	+	ENSG00000117360	ENST00000496202	0	PRPF3	pre-mRNA processing factor 3 [Source:HGNC Symbol;Acc:HGNC:17348]
1	150351012	150351396	385	44	3.30589	4.48453	1.75561	178	Promoter (2-3kb)	150348684	150353195	4512	+	ENSG00000117360	ENST00000470824	2328	PRPF3	pre-mRNA processing factor 3 [Source:HGNC Symbol;Acc:HGNC:17348]
1	42766203	42768340	2138	90	5.78813	9.05356	5.67279	494	Promoter (<=1kb)	42746335	42767084	20750	-	ENSG00000117385	ENST00000397054	0	P3H1	prolyl 3-hydroxylase 1 [Source:HGNC Symbol;Acc:HGNC:19316]
1	42766203	42768340	2138	185	9.54998	18.5499	14.294	840	Promoter (<=1kb)	42746335	42767084	20750	-	ENSG00000117385	ENST00000397054	0	P3H1	prolyl 3-hydroxylase 1 [Source:HGNC Symbol;Acc:HGNC:19316]
1	42766203	42768340	2138	60	4.45241	6.09414	3.12094	1922	Promoter (<=1kb)	42746335	42767084	20750	-	ENSG00000117385	ENST00000397054	0	P3H1	prolyl 3-hydroxylase 1 [Source:HGNC Symbol;Acc:HGNC:19316]
1	42924335	42924790	456	37	2.98427	3.76643	1.19559	157	Downstream (<1kb)	42926249	42929499	3251	-	ENSG00000117394	ENST00000674545	4709	SLC2A1	solute carrier family 2 member 1 [Source:HGNC Symbol;Acc:HGNC:11005]
1	42939129	42939534	406	36	3.1353	3.67271	1.11127	148	Intron (ENST00000426263/ENSG00000117394, intron 2 of 9)	42926796	42943238	16443	-	ENSG00000117394	ENST00000475162	3704	SLC2A1	solute carrier family 2 member 1 [Source:HGNC Symbol;Acc:HGNC:11005]
1	42942330	42942658	329	58	4.31685	5.88257	2.92432	268	Promoter (<=1kb)	42926796	42943238	16443	-	ENSG00000117394	ENST00000475162	580	SLC2A1	solute carrier family 2 member 1 [Source:HGNC Symbol;Acc:HGNC:11005]
1	42956902	42957257	356	41	3.31372	4.1142	1.46709	198	Promoter (1-2kb)	42926169	42958674	32506	-	ENSG00000117394	ENST00000675112	1417	SLC2A1	solute carrier family 2 member 1 [Source:HGNC Symbol;Acc:HGNC:11005]
1	42957568	42958316	749	40	3.0778	4.09981	1.46709	552	Promoter (<=1kb)	42926169	42958674	32506	-	ENSG00000117394	ENST00000675112	358	SLC2A1	solute carrier family 2 member 1 [Source:HGNC Symbol;Acc:HGNC:11005]
1	42958641	42959196	556	74	4.97814	7.45087	4.25442	372	Promoter (<=1kb)	42925353	42958868	33516	-	ENSG00000117394	ENST00000426263	0	SLC2A1	solute carrier family 2 member 1 [Source:HGNC Symbol;Acc:HGNC:11005]
1	43270476	43270790	315	39	3.31876	3.9504	1.34862	158	Promoter (<=1kb)	43171610	43270936	99327	-	ENSG00000117395	ENST00000461557	146	EBNA1BP2	EBNA1 binding protein 2 [Source:HGNC Symbol;Acc:HGNC:15531]
1	43358977	43359747	771	41	3.20944	4.13301	1.48112	605	Promoter (<=1kb)	43358981	43363203	4223	+	ENSG00000117399	ENST00000310955	0	CDC20	cell division cycle 20 [Source:HGNC Symbol;Acc:HGNC:1723]
1	43347533	43349707	2175	25	2.25633	2.5388	0.4072	1205	Promoter (<=1kb)	43349263	43352736	3474	+	ENSG00000117400	ENST00000643351	0	MPL	MPL proto-oncogene, thrombopoietin receptor [Source:HGNC Symbol;Acc:HGNC:7217]
1	43347533	43349707	2175	106	5.9013	10.6567	7.06897	1900	Promoter (<=1kb)	43349263	43352736	3474	+	ENSG00000117400	ENST00000643351	0	MPL	MPL proto-oncogene, thrombopoietin receptor [Source:HGNC Symbol;Acc:HGNC:7217]
1	43974024	43976106	2083	42	3.52503	4.2629	1.58993	193	Promoter (<=1kb)	43974487	43976823	2337	+	ENSG00000117410	ENST00000472505	0	ATP6V0B	ATPase H+ transporting V0 subunit b [Source:HGNC Symbol;Acc:HGNC:861]
1	43974024	43976106	2083	47	3.7336	4.76286	2.00116	610	Promoter (<=1kb)	43974487	43976823	2337	+	ENSG00000117410	ENST00000472505	0	ATP6V0B	ATPase H+ transporting V0 subunit b [Source:HGNC Symbol;Acc:HGNC:861]
1	43974024	43976106	2083	65	4.41829	6.55063	3.47849	884	Promoter (<=1kb)	43974487	43976823	2337	+	ENSG00000117410	ENST00000472505	0	ATP6V0B	ATPase H+ transporting V0 subunit b [Source:HGNC Symbol;Acc:HGNC:861]
1	43978333	43978740	408	39	3.31876	3.9504	1.34862	155	Promoter (<=1kb)	43978943	43981327	2385	+	ENSG00000117411	ENST00000498543	-203	B4GALT2	beta-1,4-galactosyltransferase 2 [Source:HGNC Symbol;Acc:HGNC:925]
1	43979504	43980202	699	24	2.42995	2.48657	0.36676	614	Promoter (<=1kb)	43979877	43991168	11292	+	ENSG00000117411	ENST00000356836	0	B4GALT2	beta-1,4-galactosyltransferase 2 [Source:HGNC Symbol;Acc:HGNC:925]
1	44354371	44354770	400	62	4.54926	6.2454	3.21614	223	Promoter (<=1kb)	44221339	44355061	133723	-	ENSG00000117419	ENST00000649995	291	ERI3	ERI1 exoribonuclease family member 3 [Source:HGNC Symbol;Acc:HGNC:17276]
1	44354904	44355664	761	58	4.1578	5.87294	2.91642	155	Promoter (<=1kb)	44221070	44355257	134188	-	ENSG00000117419	ENST00000372257	0	ERI3	ERI1 exoribonuclease family member 3 [Source:HGNC Symbol;Acc:HGNC:17276]
1	45550425	45550698	274	34	2.8885	3.4487	0.98316	191	Promoter (<=1kb)	45550543	45570049	19507	+	ENSG00000117448	ENST00000372070	0	AKR1A1	aldo-keto reductase family 1 member A1 [Source:HGNC Symbol;Acc:HGNC:380]
1	45566780	45567068	289	40	3.25712	4.02628	1.41916	101	Promoter (<=1kb)	45566869	45570049	3181	+	ENSG00000117448	ENST00000497973	0	AKR1A1	aldo-keto reductase family 1 member A1 [Source:HGNC Symbol;Acc:HGNC:380]
1	45521435	45522484	1050	73	4.70473	7.3003	4.13087	466	Promoter (<=1kb)	45510914	45521938	11025	-	ENSG00000117450	ENST00000447184	0	PRDX1	peroxiredoxin 1 [Source:HGNC Symbol;Acc:HGNC:9352]
1	46130519	46130846	328	27	2.64377	2.7024	0.50378	280	Promoter (1-2kb)	46043662	46132616	88955	-	ENSG00000117461	ENST00000423209	1770	PIK3R3	phosphoinositide-3-kinase regulatory subunit 3 [Source:HGNC Symbol;Acc:HGNC:8981]
1	46132187	46133963	1777	94	5.80783	9.419	5.97567	210	Promoter (<=1kb)	46040140	46132629	92490	-	ENSG00000117461	ENST00000262741	0	PIK3R3	phosphoinositide-3-kinase regulatory subunit 3 [Source:HGNC Symbol;Acc:HGNC:8981]
1	46132187	46133963	1777	102	5.89105	10.2677	6.73979	646	Promoter (<=1kb)	46040140	46132629	92490	-	ENSG00000117461	ENST00000262741	0	PIK3R3	phosphoinositide-3-kinase regulatory subunit 3 [Source:HGNC Symbol;Acc:HGNC:8981]
1	46132187	46133963	1777	38	3.12422	3.8191	1.23531	1528	Promoter (<=1kb)	46040140	46132629	92490	-	ENSG00000117461	ENST00000262741	0	PIK3R3	phosphoinositide-3-kinase regulatory subunit 3 [Source:HGNC Symbol;Acc:HGNC:8981]
1	46179843	46180130	288	42	3.40184	4.25081	1.58078	128	Intron (ENST00000498443/ENSG00000117472, intron 1 of 6)	46183433	46184882	1450	+	ENSG00000117472	ENST00000482143	-3303	TSPAN1	tetraspanin 1 [Source:HGNC Symbol;Acc:HGNC:20657]
1	46181550	46181969	420	59	4.36111	5.95164	2.98737	220	Promoter (1-2kb)	46183433	46184882	1450	+	ENSG00000117472	ENST00000482143	-1464	TSPAN1	tetraspanin 1 [Source:HGNC Symbol;Acc:HGNC:20657]
1	169367627	169368393	767	72	4.16169	7.2131	4.05457	320	Promoter (<=1kb)	169367970	169377383	9414	+	ENSG00000117475	ENST00000367807	0	BLZF1	basic leucine zipper nuclear factor 1 [Source:HGNC Symbol;Acc:HGNC:1065]
1	169484941	169486766	1826	98	5.22506	9.81999	6.33757	426	Promoter (<=1kb)	169463909	169485944	22036	-	ENSG00000117479	ENST00000236137	0	SLC19A2	solute carrier family 19 member 2 [Source:HGNC Symbol;Acc:HGNC:10938]
1	169484941	169486766	1826	103	5.31621	10.3421	6.78334	1171	Promoter (<=1kb)	169463909	169485944	22036	-	ENSG00000117479	ENST00000236137	0	SLC19A2	solute carrier family 19 member 2 [Source:HGNC Symbol;Acc:HGNC:10938]
1	46394113	46394518	406	47	3.20499	4.70939	1.95911	274	Promoter (<=1kb)	46394317	46413845	19529	+	ENSG00000117480	ENST00000243167	0	FAAH	fatty acid amide hydrolase [Source:HGNC Symbol;Acc:HGNC:3553]
1	46340445	46341174	730	31	2.90391	3.18711	0.78427	142	Promoter (<=1kb)	46340789	46365152	24364	+	ENSG00000117481	ENST00000307089	0	NSUN4	NOP2/Sun RNA methyltransferase 4 [Source:HGNC Symbol;Acc:HGNC:31802]
1	46341505	46342049	545	44	3.63809	4.43467	1.71264	413	Promoter (<=1kb)	46341836	46362192	20357	+	ENSG00000117481	ENST00000498008	0	NSUN4	NOP2/Sun RNA methyltransferase 4 [Source:HGNC Symbol;Acc:HGNC:31802]
1	93179503	93181005	1503	82	5.45911	8.21683	4.92603	471	Promoter (<=1kb)	93149742	93180413	30672	-	ENSG00000117500	ENST00000370282	0	TMED5	transmembrane p24 trafficking protein 5 [Source:HGNC Symbol;Acc:HGNC:24251]
1	93179503	93181005	1503	57	4.0501	5.70062	2.75822	1062	Promoter (<=1kb)	93149742	93180413	30672	-	ENSG00000117500	ENST00000370282	0	TMED5	transmembrane p24 trafficking protein 5 [Source:HGNC Symbol;Acc:HGNC:24251]
1	171484970	171486066	1097	111	5.57726	11.2	7.5756	438	Promoter (<=1kb)	171485530	171593511	107982	+	ENSG00000117523	ENST00000647382	0	PRRC2C	proline rich coiled-coil 2C [Source:HGNC Symbol;Acc:HGNC:24903]
1	171484970	171486066	1097	23	2.07941	2.32382	0.25882	840	Promoter (<=1kb)	171485530	171593511	107982	+	ENSG00000117523	ENST00000647382	0	PRRC2C	proline rich coiled-coil 2C [Source:HGNC Symbol;Acc:HGNC:24903]
1	94541753	94542138	386	44	3.6394	4.43667	1.71264	226	Promoter (<=1kb)	94529173	94541759	12587	-	ENSG00000117525	ENST00000334047	0	F3	coagulation factor III, tissue factor [Source:HGNC Symbol;Acc:HGNC:3541]
1	94542368	94542641	274	44	3.6394	4.43667	1.71264	138	Promoter (<=1kb)	94533106	94541759	8654	-	ENSG00000117525	ENST00000480356	-609	F3	coagulation factor III, tissue factor [Source:HGNC Symbol;Acc:HGNC:3541]
1	94418231	94418637	407	36	3.18448	3.60411	1.05192	130	Promoter (<=1kb)	94418389	94518663	100275	+	ENSG00000117528	ENST00000370214	0	ABCD3	ATP binding cassette subfamily D member 3 [Source:HGNC Symbol;Acc:HGNC:67]
1	171741053	171741783	731	33	2.80387	3.31465	0.89642	159	Promoter (<=1kb)	171701092	171742060	40969	-	ENSG00000117533	ENST00000474047	277	VAMP4	vesicle associated membrane protein 4 [Source:HGNC Symbol;Acc:HGNC:12645]
1	171742027	171742863	837	84	4.20041	8.4278	5.10054	211	Promoter (<=1kb)	171700160	171742065	41906	-	ENSG00000117533	ENST00000236192	0	VAMP4	vesicle associated membrane protein 4 [Source:HGNC Symbol;Acc:HGNC:12645]
1	96721399	96722486	1088	92	5.91403	9.25533	5.83783	510	Promoter (<=1kb)	96721665	96813711	92047	+	ENSG00000117569	ENST00000482253	0	PTBP2	polypyrimidine tract binding protein 2 [Source:HGNC Symbol;Acc:HGNC:17662]
1	173823498	173825879	2382	69	3.28293	6.99021	3.87569	1008	Promoter (<=1kb)	173824653	173858389	33737	+	ENSG00000117593	ENST00000648960	0	DARS2	aspartyl-tRNA synthetase 2, mitochondrial [Source:HGNC Symbol;Acc:HGNC:25538]
1	173823498	173825879	2382	54	3.6374	5.48743	2.58619	2132	Promoter (<=1kb)	173824653	173858389	33737	+	ENSG00000117593	ENST00000648960	0	DARS2	aspartyl-tRNA synthetase 2, mitochondrial [Source:HGNC Symbol;Acc:HGNC:25538]
1	209806008	209806331	324	62	4.54926	6.2454	3.21614	165	Promoter (<=1kb)	209785617	209806142	20526	-	ENSG00000117595	ENST00000367021	0	IRF6	interferon regulatory factor 6 [Source:HGNC Symbol;Acc:HGNC:6121]
1	24502155	24503018	864	97	5.98287	9.70246	6.2255	251	Promoter (<=1kb)	24502351	24536800	34450	+	ENSG00000117602	ENST00000538532	0	RCAN3	RCAN family member 3 [Source:HGNC Symbol;Acc:HGNC:3042]
1	25246476	25248351	1876	118	6.83757	11.8333	8.12616	669	Promoter (<=1kb)	25242249	25247454	5206	-	ENSG00000117616	ENST00000243189	0	RSRP1	arginine and serine rich protein 1 [Source:HGNC Symbol;Acc:HGNC:25234]
1	25246476	25248351	1876	108	6.47528	10.8598	7.25692	1127	Promoter (<=1kb)	25242249	25247454	5206	-	ENSG00000117616	ENST00000243189	0	RSRP1	arginine and serine rich protein 1 [Source:HGNC Symbol;Acc:HGNC:25234]
1	25246476	25248351	1876	84	5.39298	8.41909	5.09313	1608	Promoter (<=1kb)	25242249	25247454	5206	-	ENSG00000117616	ENST00000243189	0	RSRP1	arginine and serine rich protein 1 [Source:HGNC Symbol;Acc:HGNC:25234]
1	99969925	99970423	499	62	4.54926	6.2454	3.21614	330	Promoter (<=1kb)	99969979	100023259	53281	+	ENSG00000117620	ENST00000427993	0	SLC35A3	solute carrier family 35 member A3 [Source:HGNC Symbol;Acc:HGNC:11023]
1	211258251	211259843	1593	65	4.41829	6.55063	3.47849	243	Promoter (<=1kb)	211258377	211276335	17959	+	ENSG00000117625	ENST00000534478	0	RCOR3	REST corepressor 3 [Source:HGNC Symbol;Acc:HGNC:25594]
1	211258251	211259843	1593	113	6.74926	11.3045	7.65534	823	Promoter (<=1kb)	211258377	211276335	17959	+	ENSG00000117625	ENST00000534478	0	RCOR3	REST corepressor 3 [Source:HGNC Symbol;Acc:HGNC:25594]
1	211258251	211259843	1593	48	3.68191	4.88738	2.08202	1349	Promoter (<=1kb)	211258377	211276335	17959	+	ENSG00000117625	ENST00000534478	0	RCOR3	REST corepressor 3 [Source:HGNC Symbol;Acc:HGNC:25594]
1	211260415	211261249	835	34	2.798	3.45887	0.98316	531	Promoter (<=1kb)	211259975	211316385	56411	+	ENSG00000117625	ENST00000367005	440	RCOR3	REST corepressor 3 [Source:HGNC Symbol;Acc:HGNC:25594]
1	25905384	25906682	1299	87	5.20703	8.76456	5.40539	611	Promoter (<=1kb)	25885440	25906466	21027	-	ENSG00000117632	ENST00000426559	0	STMN1	stathmin 1 [Source:HGNC Symbol;Acc:HGNC:6510]
1	25905384	25906682	1299	40	3.0778	4.09981	1.46709	1171	Promoter (<=1kb)	25885440	25906466	21027	-	ENSG00000117632	ENST00000426559	0	STMN1	stathmin 1 [Source:HGNC Symbol;Acc:HGNC:6510]
1	25922835	25923389	555	65	4.56329	6.51677	3.46271	306	Distal Intergenic	25900595	25906991	6397	-	ENSG00000117632	ENST00000357865	-15844	STMN1	stathmin 1 [Source:HGNC Symbol;Acc:HGNC:6510]
1	25818094	25818444	351	33	2.89522	3.30855	0.89144	176	Promoter (<=1kb)	25818640	25829514	10875	+	ENSG00000117640	ENST00000424294	-196	MTFR1L	mitochondrial fission regulator 1 like [Source:HGNC Symbol;Acc:HGNC:28836]
1	25819470	25821016	1547	61	3.40267	6.17589	3.1879	480	Promoter (<=1kb)	25819926	25826707	6782	+	ENSG00000117640	ENST00000533762	0	MTFR1L	mitochondrial fission regulator 1 like [Source:HGNC Symbol;Acc:HGNC:28836]
1	25615706	25616579	874	71	4.94945	7.12621	3.99503	321	Promoter (<=1kb)	25616791	25784450	167660	+	ENSG00000117643	ENST00000374332	-212	MAN1C1	mannosidase alpha class 1C member 1 [Source:HGNC Symbol;Acc:HGNC:19080]
1	25615706	25616579	874	82	5.45911	8.21683	4.92603	702	Promoter (<=1kb)	25616791	25784450	167660	+	ENSG00000117643	ENST00000374332	-212	MAN1C1	mannosidase alpha class 1C member 1 [Source:HGNC Symbol;Acc:HGNC:19080]
1	25616834	25617270	437	34	2.798	3.45887	0.98316	158	Promoter (<=1kb)	25616791	25784450	167660	+	ENSG00000117643	ENST00000374332	43	MAN1C1	mannosidase alpha class 1C member 1 [Source:HGNC Symbol;Acc:HGNC:19080]
1	25617599	25618668	1070	53	4.09433	5.31875	2.44663	204	Promoter (<=1kb)	25617850	25784450	166601	+	ENSG00000117643	ENST00000263979	0	MAN1C1	mannosidase alpha class 1C member 1 [Source:HGNC Symbol;Acc:HGNC:19080]
1	25761522	25761795	274	28	2.72955	2.82717	0.50378	101	Exon (ENST00000473891/ENSG00000117643, exon 5 of 5)	25772069	25782700	10632	+	ENSG00000117643	ENST00000496532	-10274	MAN1C1	mannosidase alpha class 1C member 1 [Source:HGNC Symbol;Acc:HGNC:19080]
1	26529199	26529472	274	33	2.94552	3.38499	0.93435	163	Promoter (<=1kb)	26529761	26546983	17223	+	ENSG00000117676	ENST00000525525	-289	RPS6KA1	ribosomal protein S6 kinase A1 [Source:HGNC Symbol;Acc:HGNC:10430]
1	26530960	26532061	1102	52	4.04955	5.24964	2.41104	510	Promoter (<=1kb)	26531218	26574431	43214	+	ENSG00000117676	ENST00000526792	0	RPS6KA1	ribosomal protein S6 kinase A1 [Source:HGNC Symbol;Acc:HGNC:10430]
1	26431842	26433012	1171	61	4.16563	6.13822	3.15717	205	Promoter (<=1kb)	26432282	26471294	39013	+	ENSG00000117682	ENST00000434391	0	DHDDS	dehydrodolichyl diphosphate synthase subunit [Source:HGNC Symbol;Acc:HGNC:20603]
1	26431842	26433012	1171	48	3.68191	4.88738	2.08202	443	Promoter (<=1kb)	26432282	26471294	39013	+	ENSG00000117682	ENST00000434391	0	DHDDS	dehydrodolichyl diphosphate synthase subunit [Source:HGNC Symbol;Acc:HGNC:20603]
1	26431842	26433012	1171	63	4.47599	6.37865	3.34201	891	Promoter (<=1kb)	26432282	26471294	39013	+	ENSG00000117682	ENST00000434391	0	DHDDS	dehydrodolichyl diphosphate synthase subunit [Source:HGNC Symbol;Acc:HGNC:20603]
1	212432511	212433491	981	51	4.00717	5.18426	2.3496	140	Promoter (<=1kb)	212432920	212446379	13460	+	ENSG00000117691	ENST00000366988	0	NENF	neudesin neurotrophic factor [Source:HGNC Symbol;Acc:HGNC:30384]
1	212434324	212434597	274	34	3.0844	3.45491	0.98316	97	Promoter (1-2kb)	212432991	212435033	2043	+	ENSG00000117691	ENST00000472389	1333	NENF	neudesin neurotrophic factor [Source:HGNC Symbol;Acc:HGNC:30384]
1	212791020	212791738	719	41	3.31372	4.1142	1.46709	511	Promoter (<=1kb)	212726153	212791581	65429	-	ENSG00000117697	ENST00000366978	0	NSL1	NSL1 component of MIS12 kinetochore complex [Source:HGNC Symbol;Acc:HGNC:24548]
1	26692822	26693474	653	28	2.5182	2.85714	0.51715	432	Promoter (<=1kb)	26693236	26781177	87942	+	ENSG00000117713	ENST00000430799	0	ARID1A	AT-rich interaction domain 1A [Source:HGNC Symbol;Acc:HGNC:11110]
1	26697245	26697731	487	27	2.6997	2.78367	0.50378	300	Promoter (<=1kb)	26696404	26780817	84414	+	ENSG00000117713	ENST00000457599	841	ARID1A	AT-rich interaction domain 1A [Source:HGNC Symbol;Acc:HGNC:11110]
1	26695591	26696050	460	65	4.41829	6.55063	3.47849	279	Promoter (<=1kb)	26696015	26782104	86090	+	ENSG00000117713	ENST00000324856	0	ARID1A	AT-rich interaction domain 1A [Source:HGNC Symbol;Acc:HGNC:11110]
1	26696273	26696940	668	53	4.09285	5.31646	2.44663	165	Promoter (<=1kb)	26696404	26780817	84414	+	ENSG00000117713	ENST00000457599	0	ARID1A	AT-rich interaction domain 1A [Source:HGNC Symbol;Acc:HGNC:11110]
1	214602851	214603759	909	60	4.40629	6.02215	3.05387	168	Promoter (<=1kb)	214603195	214615190	11996	+	ENSG00000117724	ENST00000464322	0	CENPF	centromere protein F [Source:HGNC Symbol;Acc:HGNC:1857]
1	27913934	27916091	2158	137	7.73374	13.7069	9.81247	285	Promoter (<=1kb)	27891524	27914575	23052	-	ENSG00000117748	ENST00000373912	0	RPA2	replication protein A2 [Source:HGNC Symbol;Acc:HGNC:10290]
1	27913934	27916091	2158	140	6.43541	14.0374	10.1198	671	Promoter (<=1kb)	27891524	27914575	23052	-	ENSG00000117748	ENST00000373912	0	RPA2	replication protein A2 [Source:HGNC Symbol;Acc:HGNC:10290]
1	27830607	27830954	348	41	3.31351	4.11388	1.46709	135	Promoter (<=1kb)	27830782	27851676	20895	+	ENSG00000117751	ENST00000311772	0	PPP1R8	protein phosphatase 1 regulatory subunit 8 [Source:HGNC Symbol;Acc:HGNC:9296]
1	27831102	27831536	435	46	3.55848	4.6919	1.94479	201	Promoter (<=1kb)	27831324	27850432	19109	+	ENSG00000117751	ENST00000431586	0	PPP1R8	protein phosphatase 1 regulatory subunit 8 [Source:HGNC Symbol;Acc:HGNC:9296]
1	27772743	27774266	1524	48	3.68191	4.88738	2.08202	131	Promoter (<=1kb)	27773219	27824443	51225	+	ENSG00000117758	ENST00000373943	0	STX12	syntaxin 12 [Source:HGNC Symbol;Acc:HGNC:11430]
1	27772743	27774266	1524	70	4.197	7.00002	3.87742	467	Promoter (<=1kb)	27773219	27824443	51225	+	ENSG00000117758	ENST00000373943	0	STX12	syntaxin 12 [Source:HGNC Symbol;Acc:HGNC:11430]
1	220728479	220728997	519	47	3.69754	4.70731	1.95777	91	Distal Intergenic	220748225	220755060	6836	+	ENSG00000117791	ENST00000469583	-19228	MTARC2	mitochondrial amidoxime reducing component 2 [Source:HGNC Symbol;Acc:HGNC:26064]
1	220748182	220748455	274	45	3.47136	4.55332	1.81272	139	Promoter (<=1kb)	220748225	220755060	6836	+	ENSG00000117791	ENST00000469583	0	MTARC2	mitochondrial amidoxime reducing component 2 [Source:HGNC Symbol;Acc:HGNC:26064]
1	51729600	51729873	274	42	3.52503	4.2629	1.58993	140	Promoter (<=1kb)	51729600	51761964	32365	+	ENSG00000117859	ENST00000527631	0	OSBPL9	oxysterol binding protein like 9 [Source:HGNC Symbol;Acc:HGNC:16386]
1	51747860	51748364	505	44	3.6394	4.43667	1.71264	138	Promoter (1-2kb)	51750154	51776918	26765	+	ENSG00000117859	ENST00000528603	-1790	OSBPL9	oxysterol binding protein like 9 [Source:HGNC Symbol;Acc:HGNC:16386]
1	52053501	52053804	304	33	2.99144	3.31681	0.89642	176	Promoter (1-2kb)	52020914	52055176	34263	-	ENSG00000117862	ENST00000472624	1372	TXNDC12	thioredoxin domain containing 12 [Source:HGNC Symbol;Acc:HGNC:24626]
1	52054383	52054976	594	25	2.25633	2.5388	0.4072	409	Promoter (<=1kb)	52020914	52055176	34263	-	ENSG00000117862	ENST00000472624	200	TXNDC12	thioredoxin domain containing 12 [Source:HGNC Symbol;Acc:HGNC:24626]
1	200619074	200619594	521	28	2.50977	2.8435	0.51492	79	Promoter (<=1kb)	200551497	200618723	67227	-	ENSG00000118193	ENST00000614960	-351	KIF14	kinesin family member 14 [Source:HGNC Symbol;Acc:HGNC:19181]
1	200620202	200621821	1620	278	10.0391	27.8076	23.0898	667	Promoter (<=1kb)	200551500	200620751	69252	-	ENSG00000118193	ENST00000367350	0	KIF14	kinesin family member 14 [Source:HGNC Symbol;Acc:HGNC:19181]
1	200620202	200621821	1620	116	5.80562	11.6292	7.93855	1194	Promoter (<=1kb)	200551500	200620751	69252	-	ENSG00000118193	ENST00000367350	0	KIF14	kinesin family member 14 [Source:HGNC Symbol;Acc:HGNC:19181]
1	200668771	200670929	2159	258	9.08601	25.8431	21.2096	814	Promoter (<=1kb)	200623896	200669907	46012	-	ENSG00000118197	ENST00000447706	0	DDX59	DEAD-box helicase 59 [Source:HGNC Symbol;Acc:HGNC:25360]
1	200668771	200670929	2159	132	5.64083	13.2314	9.39312	1298	Promoter (<=1kb)	200623896	200669907	46012	-	ENSG00000118197	ENST00000447706	0	DDX59	DEAD-box helicase 59 [Source:HGNC Symbol;Acc:HGNC:25360]
1	200668771	200670929	2159	25	2.11452	2.58798	0.44364	1888	Promoter (<=1kb)	200623896	200669907	46012	-	ENSG00000118197	ENST00000447706	0	DDX59	DEAD-box helicase 59 [Source:HGNC Symbol;Acc:HGNC:25360]
1	200738349	200740430	2082	63	3.57035	6.30332	3.27156	344	Promoter (<=1kb)	200739558	200860704	121147	+	ENSG00000118200	ENST00000358823	0	CAMSAP2	calmodulin regulated spectrin associated protein family member 2 [Source:HGNC Symbol;Acc:HGNC:29188]
1	200738349	200740430	2082	115	5.04049	11.5475	7.86055	941	Promoter (<=1kb)	200739558	200860704	121147	+	ENSG00000118200	ENST00000358823	0	CAMSAP2	calmodulin regulated spectrin associated protein family member 2 [Source:HGNC Symbol;Acc:HGNC:29188]
1	200738349	200740430	2082	94	5.01954	9.43913	5.99337	1584	Promoter (<=1kb)	200739558	200860704	121147	+	ENSG00000118200	ENST00000358823	0	CAMSAP2	calmodulin regulated spectrin associated protein family member 2 [Source:HGNC Symbol;Acc:HGNC:29188]
1	150267938	150268358	421	36	2.8266	3.66775	1.10795	167	Promoter (<=1kb)	150268200	150280916	12717	+	ENSG00000118292	ENST00000369102	0	C1orf54	chromosome 1 open reading frame 54 [Source:HGNC Symbol;Acc:HGNC:26258]
1	70353474	70353747	274	36	3.18448	3.60411	1.05192	166	Promoter (<=1kb)	70258999	70354722	95724	-	ENSG00000118454	ENST00000370944	975	ANKRD13C	ankyrin repeat domain 13C [Source:HGNC Symbol;Acc:HGNC:25374]
1	70354000	70354312	313	28	2.72955	2.82717	0.50378	148	Promoter (<=1kb)	70258999	70354722	95724	-	ENSG00000118454	ENST00000370944	410	ANKRD13C	ankyrin repeat domain 13C [Source:HGNC Symbol;Acc:HGNC:25374]
1	70354519	70355073	555	28	2.72955	2.82717	0.50378	140	Promoter (<=1kb)	70258999	70354722	95724	-	ENSG00000118454	ENST00000370944	0	ANKRD13C	ankyrin repeat domain 13C [Source:HGNC Symbol;Acc:HGNC:25374]
1	113904167	113905806	1640	380	7.21774	38.0389	32.9908	856	Promoter (<=1kb)	113905213	113912381	7169	+	ENSG00000118655	ENST00000650596	0	DCLRE1B	DNA cross-link repair 1B [Source:HGNC Symbol;Acc:HGNC:17641]
1	113906747	113907046	300	25	1.76761	2.51097	0.38998	136	Promoter (1-2kb)	113905409	113914072	8664	+	ENSG00000118655	ENST00000466480	1338	DCLRE1B	DNA cross-link repair 1B [Source:HGNC Symbol;Acc:HGNC:17641]
1	115771544	115771817	274	30	2.48197	3.0591	0.69574	240	Promoter (2-3kb)	115700021	115768714	68694	-	ENSG00000118729	ENST00000261448	-2830	CASQ2	calsequestrin 2 [Source:HGNC Symbol;Acc:HGNC:1513]
1	220272037	220272648	612	45	3.47136	4.55332	1.81272	218	Promoter (<=1kb)	220148293	220272453	124161	-	ENSG00000118873	ENST00000358951	0	RAB3GAP2	RAB3 GTPase activating non-catalytic protein subunit 2 [Source:HGNC Symbol;Acc:HGNC:17168]
1	220272037	220272648	612	74	4.78648	7.43461	4.24464	485	Promoter (<=1kb)	220148293	220272453	124161	-	ENSG00000118873	ENST00000358951	0	RAB3GAP2	RAB3 GTPase activating non-catalytic protein subunit 2 [Source:HGNC Symbol;Acc:HGNC:17168]
1	230867808	230869246	1439	53	4.09433	5.31875	2.44663	1273	Promoter (<=1kb)	230837119	230868521	31403	-	ENSG00000119280	ENST00000366663	0	C1orf198	chromosome 1 open reading frame 198 [Source:HGNC Symbol;Acc:HGNC:25900]
1	175023041	175023862	822	94	5.01954	9.43913	5.99337	260	Promoter (<=1kb)	175012958	175023425	10468	-	ENSG00000120333	ENST00000476371	0	MRPS14	mitochondrial ribosomal protein S14 [Source:HGNC Symbol;Acc:HGNC:14049]
1	170531853	170532593	741	42	2.93323	4.20336	1.54351	125	Promoter (<=1kb)	170532131	170545789	13659	+	ENSG00000120370	ENST00000367762	0	GORAB	golgin, RAB6 interacting [Source:HGNC Symbol;Acc:HGNC:25676]
1	28642834	28643157	324	36	3.18333	3.60238	1.05192	183	Promoter (<=1kb)	28602850	28643067	40218	-	ENSG00000120656	ENST00000373824	0	TAF12	TATA-box binding protein associated factor 12 [Source:HGNC Symbol;Acc:HGNC:11545]
1	11272401	11272898	498	36	3.18448	3.60411	1.05192	228	Promoter (<=1kb)	11273198	11288434	15237	+	ENSG00000120942	ENST00000376810	-300	UBIAD1	UbiA prenyltransferase domain containing 1 [Source:HGNC Symbol;Acc:HGNC:30791]
1	11011864	11012498	635	44	3.6394	4.43667	1.71264	185	Promoter (<=1kb)	11012344	11020489	8146	+	ENSG00000120948	ENST00000473118	0	TARDBP	TAR DNA binding protein [Source:HGNC Symbol;Acc:HGNC:11571]
1	11012928	11013350	423	53	4.09433	5.31875	2.44663	248	Promoter (<=1kb)	11012670	11022310	9641	+	ENSG00000120948	ENST00000621715	258	TARDBP	TAR DNA binding protein [Source:HGNC Symbol;Acc:HGNC:11571]
1	52921297	52921937	641	72	5.00418	7.21256	4.05412	375	Promoter (<=1kb)	52895910	52921740	25831	-	ENSG00000121310	ENST00000371522	0	ECHDC2	enoyl-CoA hydratase domain containing 2 [Source:HGNC Symbol;Acc:HGNC:23408]
1	180228344	180231118	2775	65	3.92559	6.50232	3.45505	408	Promoter (<=1kb)	180230264	180278984	48721	+	ENSG00000121454	ENST00000263726	0	LHX4	LIM homeobox 4 [Source:HGNC Symbol;Acc:HGNC:21734]
1	180228344	180231118	2775	61	3.61013	6.14594	3.16148	1246	Promoter (<=1kb)	180230264	180278984	48721	+	ENSG00000121454	ENST00000263726	0	LHX4	LIM homeobox 4 [Source:HGNC Symbol;Acc:HGNC:21734]
1	180228344	180231118	2775	119	5.96855	11.9312	8.21873	2088	Promoter (<=1kb)	180230264	180278984	48721	+	ENSG00000121454	ENST00000263726	0	LHX4	LIM homeobox 4 [Source:HGNC Symbol;Acc:HGNC:21734]
1	180231289	180232213	925	62	3.9172	6.22915	3.21614	558	Promoter (<=1kb)	180230298	180248697	18400	+	ENSG00000121454	ENST00000558139	991	LHX4	LIM homeobox 4 [Source:HGNC Symbol;Acc:HGNC:21734]
1	180231289	180232213	925	48	3.15887	4.82267	2.04454	722	Promoter (<=1kb)	180230298	180248697	18400	+	ENSG00000121454	ENST00000558139	991	LHX4	LIM homeobox 4 [Source:HGNC Symbol;Acc:HGNC:21734]
1	180234957	180235335	379	25	2.38742	2.52989	0.4016	265	Intron (ENST00000263726/ENSG00000121454, intron 1 of 5)	180230298	180248697	18400	+	ENSG00000121454	ENST00000558139	4659	LHX4	LIM homeobox 4 [Source:HGNC Symbol;Acc:HGNC:21734]
1	185043925	185044250	326	34	2.91045	3.48339	1.00538	122	Promoter (1-2kb)	185045526	185101057	55532	+	ENSG00000121481	ENST00000367509	-1276	RNF2	ring finger protein 2 [Source:HGNC Symbol;Acc:HGNC:10061]
1	185044722	185046387	1666	88	5.24988	8.837	5.47414	843	Promoter (<=1kb)	185045526	185101057	55532	+	ENSG00000121481	ENST00000367509	0	RNF2	ring finger protein 2 [Source:HGNC Symbol;Acc:HGNC:10061]
1	185044722	185046387	1666	47	3.3576	4.77688	2.00551	1322	Promoter (<=1kb)	185045526	185101057	55532	+	ENSG00000121481	ENST00000367509	0	RNF2	ring finger protein 2 [Source:HGNC Symbol;Acc:HGNC:10061]
1	147890031	147890552	522	35	2.43984	3.5142	1.02415	376	Distal Intergenic	147902795	147909269	6475	+	ENSG00000121634	ENST00000369235	-12243	GJA8	gap junction protein alpha 8 [Source:HGNC Symbol;Acc:HGNC:4281]
1	147896869	147897172	304	47	3.3576	4.77688	2.00551	227	Distal Intergenic	147902795	147909269	6475	+	ENSG00000121634	ENST00000369235	-5623	GJA8	gap junction protein alpha 8 [Source:HGNC Symbol;Acc:HGNC:4281]
1	244652417	244653500	1084	45	3.47136	4.55332	1.81272	387	Promoter (<=1kb)	244653103	244705951	52849	+	ENSG00000121644	ENST00000263831	0	DESI2	desumoylating isopeptidase 2 [Source:HGNC Symbol;Acc:HGNC:24264]
1	244652417	244653500	1084	76	4.91376	7.64284	4.42606	891	Promoter (<=1kb)	244653103	244705951	52849	+	ENSG00000121644	ENST00000263831	0	DESI2	desumoylating isopeptidase 2 [Source:HGNC Symbol;Acc:HGNC:24264]
1	31762646	31763341	696	45	3.47136	4.55332	1.81272	147	Promoter (<=1kb)	31727117	31763922	36806	-	ENSG00000121753	ENST00000398547	581	ADGRB2	adhesion G protein-coupled receptor B2 [Source:HGNC Symbol;Acc:HGNC:944]
1	31762646	31763341	696	48	3.68191	4.88738	2.08202	509	Promoter (<=1kb)	31727117	31763922	36806	-	ENSG00000121753	ENST00000398547	581	ADGRB2	adhesion G protein-coupled receptor B2 [Source:HGNC Symbol;Acc:HGNC:944]
1	31764470	31765300	831	51	3.96566	5.12028	2.29199	145	Promoter (<=1kb)	31741800	31764893	23094	-	ENSG00000121753	ENST00000533175	0	ADGRB2	adhesion G protein-coupled receptor B2 [Source:HGNC Symbol;Acc:HGNC:944]
1	31371349	31371653	305	28	2.72955	2.82717	0.50378	119	Promoter (1-2kb)	31365721	31373073	7353	-	ENSG00000121769	ENST00000498148	1420	FABP3	fatty acid binding protein 3 [Source:HGNC Symbol;Acc:HGNC:3557]
1	32009318	32009832	515	27	2.67144	2.74257	0.50378	80	Distal Intergenic	32013868	32043877	30010	+	ENSG00000121774	ENST00000327300	-4036	KHDRBS1	KH RNA binding domain containing, signal transduction associated 1 [Source:HGNC Symbol;Acc:HGNC:18116]
1	32011234	32011683	450	40	3.38478	4.05034	1.44101	128	Promoter (2-3kb)	32013868	32043877	30010	+	ENSG00000121774	ENST00000327300	-2185	KHDRBS1	KH RNA binding domain containing, signal transduction associated 1 [Source:HGNC Symbol;Acc:HGNC:18116]
1	32012195	32015324	3130	47	3.3576	4.77688	2.00551	442	Promoter (<=1kb)	32013868	32043877	30010	+	ENSG00000121774	ENST00000327300	0	KHDRBS1	KH RNA binding domain containing, signal transduction associated 1 [Source:HGNC Symbol;Acc:HGNC:18116]
1	32012195	32015324	3130	154	7.732	15.4937	11.4579	973	Promoter (<=1kb)	32013868	32043877	30010	+	ENSG00000121774	ENST00000327300	0	KHDRBS1	KH RNA binding domain containing, signal transduction associated 1 [Source:HGNC Symbol;Acc:HGNC:18116]
1	32012195	32015324	3130	248	10.6775	24.8654	20.2672	1738	Promoter (<=1kb)	32013868	32043877	30010	+	ENSG00000121774	ENST00000327300	0	KHDRBS1	KH RNA binding domain containing, signal transduction associated 1 [Source:HGNC Symbol;Acc:HGNC:18116]
1	32012195	32015324	3130	83	5.15467	8.35014	5.0315	2774	Promoter (<=1kb)	32013868	32043877	30010	+	ENSG00000121774	ENST00000327300	0	KHDRBS1	KH RNA binding domain containing, signal transduction associated 1 [Source:HGNC Symbol;Acc:HGNC:18116]
1	32072842	32073459	618	41	3.31372	4.1142	1.46709	379	Promoter (<=1kb)	32072935	32091745	18811	+	ENSG00000121775	ENST00000438825	0	TMEM39B	transmembrane protein 39B [Source:HGNC Symbol;Acc:HGNC:25510]
1	145964403	145964727	325	30	2.48197	3.0591	0.69574	130	Promoter (<=1kb)	145964690	145978848	14159	+	ENSG00000121851	ENST00000369314	0	POLR3GL	RNA polymerase III subunit GL [Source:HGNC Symbol;Acc:HGNC:28466]
1	145979089	145979515	427	28	2.50977	2.8435	0.51492	134	Distal Intergenic	145964716	145978519	13804	+	ENSG00000121851	ENST00000471706	14373	POLR3GL	RNA polymerase III subunit GL [Source:HGNC Symbol;Acc:HGNC:28466]
1	33633632	33633934	303	50	3.925	5.05763	2.23473	152	Intron (ENST00000373381/ENSG00000121904, intron 31 of 70)	33598689	33626584	27896	-	ENSG00000121904	ENST00000373377	-7048	CSMD2	CUB and Sushi multiple domains 2 [Source:HGNC Symbol;Acc:HGNC:19290]
1	32886124	32886603	480	27	2.64377	2.7024	0.50378	205	Promoter (<=1kb)	32886462	32894143	7682	+	ENSG00000121905	ENST00000459874	0	HPCA	hippocalcin [Source:HGNC Symbol;Acc:HGNC:5144]
1	110963048	110964828	1781	60	3.96297	6.05439	3.08445	341	Promoter (<=1kb)	110947190	110963922	16733	-	ENSG00000121931	ENST00000369763	0	LRIF1	ligand dependent nuclear receptor interacting factor 1 [Source:HGNC Symbol;Acc:HGNC:30299]
1	110963048	110964828	1781	36	2.7076	3.61478	1.05837	1305	Promoter (<=1kb)	110947190	110963922	16733	-	ENSG00000121931	ENST00000369763	0	LRIF1	ligand dependent nuclear receptor interacting factor 1 [Source:HGNC Symbol;Acc:HGNC:30299]
1	110963048	110964828	1781	38	2.64652	3.80679	1.232	1620	Promoter (<=1kb)	110947190	110963922	16733	-	ENSG00000121931	ENST00000369763	0	LRIF1	ligand dependent nuclear receptor interacting factor 1 [Source:HGNC Symbol;Acc:HGNC:30299]
1	110964994	110965579	586	51	3.58113	5.1613	2.32922	130	Promoter (1-2kb)	110947222	110963965	16744	-	ENSG00000121931	ENST00000485275	-1029	LRIF1	ligand dependent nuclear receptor interacting factor 1 [Source:HGNC Symbol;Acc:HGNC:30299]
1	108962252	108964604	2353	75	4.0614	7.57153	4.36308	274	Promoter (<=1kb)	108927361	108963476	36116	-	ENSG00000121940	ENST00000675018	0	CLCC1	chloride channel CLIC like 1 [Source:HGNC Symbol;Acc:HGNC:29675]
1	108962252	108964604	2353	196	7.61687	19.6125	15.2916	963	Promoter (<=1kb)	108927361	108963476	36116	-	ENSG00000121940	ENST00000675018	0	CLCC1	chloride channel CLIC like 1 [Source:HGNC Symbol;Acc:HGNC:29675]
1	108962252	108964604	2353	162	6.88913	16.2425	12.142	1257	Promoter (<=1kb)	108927361	108963476	36116	-	ENSG00000121940	ENST00000675018	0	CLCC1	chloride channel CLIC like 1 [Source:HGNC Symbol;Acc:HGNC:29675]
1	108962252	108964604	2353	36	2.7076	3.61478	1.05837	1960	Promoter (<=1kb)	108927361	108963476	36116	-	ENSG00000121940	ENST00000675018	0	CLCC1	chloride channel CLIC like 1 [Source:HGNC Symbol;Acc:HGNC:29675]
1	108876376	108877679	1304	177	6.94825	17.731	13.5292	534	Promoter (<=1kb)	108876960	108903759	26800	+	ENSG00000121957	ENST00000675829	0	GPSM2	G protein signaling modulator 2 [Source:HGNC Symbol;Acc:HGNC:29501]
1	160305239	160305512	274	47	3.7336	4.76286	2.00116	134	Promoter (<=1kb)	160305231	160305924	694	-	ENSG00000122218	ENST00000481522	412	COPA	COPI coat complex subunit alpha [Source:HGNC Symbol;Acc:HGNC:2230]
1	86395054	86395327	274	36	3.18448	3.60411	1.05192	257	Promoter (<=1kb)	86386809	86395977	9169	-	ENSG00000122417	ENST00000486215	650	ODF2L	outer dense fiber of sperm tails 2 like [Source:HGNC Symbol;Acc:HGNC:29225]
1	86395926	86396259	334	44	3.6394	4.43667	1.71264	235	Promoter (<=1kb)	86382326	86396253	13928	-	ENSG00000122417	ENST00000394733	0	ODF2L	outer dense fiber of sperm tails 2 like [Source:HGNC Symbol;Acc:HGNC:29225]
1	84505083	84506902	1820	54	3.6374	5.48743	2.58619	1158	Promoter (<=1kb)	84506300	84507320	1021	+	ENSG00000122432	ENST00000484939	0	SPATA1	spermatogenesis associated 1 [Source:HGNC Symbol;Acc:HGNC:14682]
1	100132867	100133518	652	48	3.68191	4.88738	2.08202	424	Promoter (<=1kb)	100133150	100140540	7391	+	ENSG00000122435	ENST00000370143	0	TRMT13	tRNA methyltransferase 13 homolog [Source:HGNC Symbol;Acc:HGNC:25502]
1	95233732	95234212	481	48	3.68191	4.88738	2.08202	321	Promoter (<=1kb)	95234210	95247225	13016	+	ENSG00000122481	ENST00000370202	0	RWDD3	RWD domain containing 3 [Source:HGNC Symbol;Acc:HGNC:21393]
1	91020565	91020975	411	41	3.31372	4.1142	1.46709	249	Promoter (<=1kb)	90915304	91021457	106154	-	ENSG00000122482	ENST00000347275	482	ZNF644	zinc finger protein 644 [Source:HGNC Symbol;Acc:HGNC:29222]
1	91021541	91022353	813	57	4.0501	5.70062	2.75822	548	Promoter (<=1kb)	90915304	91022035	106732	-	ENSG00000122482	ENST00000337393	0	ZNF644	zinc finger protein 644 [Source:HGNC Symbol;Acc:HGNC:29222]
1	50959343	50960811	1469	81	5.3994	8.12184	4.8597	945	Promoter (<=1kb)	50960745	50974633	13889	+	ENSG00000123080	ENST00000262662	0	CDKN2C	cyclin dependent kinase inhibitor 2C [Source:HGNC Symbol;Acc:HGNC:1789]
1	50967909	50969173	1265	59	4.36111	5.95164	2.98737	503	Promoter (<=1kb)	50968706	50974634	5929	+	ENSG00000123080	ENST00000396148	0	CDKN2C	cyclin dependent kinase inhibitor 2C [Source:HGNC Symbol;Acc:HGNC:1789]
1	50967909	50969173	1265	77	4.47681	7.79824	4.56329	1079	Promoter (<=1kb)	50968706	50974634	5929	+	ENSG00000123080	ENST00000396148	0	CDKN2C	cyclin dependent kinase inhibitor 2C [Source:HGNC Symbol;Acc:HGNC:1789]
1	50969453	50969822	370	41	3.31372	4.1142	1.46709	172	Promoter (<=1kb)	50970245	50974634	4390	+	ENSG00000123080	ENST00000371761	-423	CDKN2C	cyclin dependent kinase inhibitor 2C [Source:HGNC Symbol;Acc:HGNC:1789]
1	50969972	50970245	274	35	3.11668	3.50298	1.01488	181	Promoter (<=1kb)	50970245	50974634	4390	+	ENSG00000123080	ENST00000371761	0	CDKN2C	cyclin dependent kinase inhibitor 2C [Source:HGNC Symbol;Acc:HGNC:1789]
1	50977641	50977924	284	47	3.7336	4.76286	2.00116	212	Distal Intergenic	50970245	50974634	4390	+	ENSG00000123080	ENST00000371761	7396	CDKN2C	cyclin dependent kinase inhibitor 2C [Source:HGNC Symbol;Acc:HGNC:1789]
1	51236105	51236598	494	59	4.23303	5.99292	3.02715	216	Promoter (<=1kb)	51236273	51273447	37175	+	ENSG00000123091	ENST00000242719	0	RNF11	ring finger protein 11 [Source:HGNC Symbol;Acc:HGNC:10056]
1	46667649	46668050	402	28	2.56755	2.80785	0.50378	332	Promoter (<=1kb)	46664542	46668102	3561	-	ENSG00000123472	ENST00000460928	52	ATPAF1	ATP synthase mitochondrial F1 complex assembly factor 1 [Source:HGNC Symbol;Acc:HGNC:18803]
1	47313569	47314624	1056	166	8.10019	16.6031	12.4804	376	Promoter (<=1kb)	47250139	47314147	64009	-	ENSG00000123473	ENST00000360380	0	STIL	STIL centriolar assembly protein [Source:HGNC Symbol;Acc:HGNC:10879]
1	47315855	47316180	326	39	3.35144	3.99987	1.39476	184	Promoter (<=1kb)	47250173	47314892	64720	-	ENSG00000123473	ENST00000337817	-963	STIL	STIL centriolar assembly protein [Source:HGNC Symbol;Acc:HGNC:10879]
1	212699343	212699776	434	33	2.94552	3.38499	0.93435	143	Promoter (<=1kb)	212686417	212699840	13424	-	ENSG00000123685	ENST00000243440	64	BATF3	basic leucine zipper ATF-like transcription factor 3 [Source:HGNC Symbol;Acc:HGNC:28915]
1	212700128	212700665	538	92	5.52286	9.29513	5.86176	374	Promoter (<=1kb)	212686417	212699840	13424	-	ENSG00000123685	ENST00000243440	-288	BATF3	basic leucine zipper ATF-like transcription factor 3 [Source:HGNC Symbol;Acc:HGNC:28915]
1	155609683	155610342	660	198	9.40589	19.8601	15.5192	361	Promoter (<=1kb)	155610205	155612316	2112	+	ENSG00000125459	ENST00000488901	0	MSTO1	misato mitochondrial distribution and morphology regulator 1 [Source:HGNC Symbol;Acc:HGNC:29678]
1	156455995	156458205	2211	56	3.85133	5.61747	2.69999	272	Promoter (<=1kb)	156404253	156456613	52361	-	ENSG00000125462	ENST00000673141	0	MIR9-1HG	MIR9-1 host gene [Source:HGNC Symbol;Acc:HGNC:30780]
1	156455995	156458205	2211	157	8.13816	15.7155	11.6691	1146	Promoter (<=1kb)	156404253	156456613	52361	-	ENSG00000125462	ENST00000673141	0	MIR9-1HG	MIR9-1 host gene [Source:HGNC Symbol;Acc:HGNC:30780]
1	156455995	156458205	2211	74	4.78648	7.43461	4.24464	1872	Promoter (<=1kb)	156404253	156456613	52361	-	ENSG00000125462	ENST00000673141	0	MIR9-1HG	MIR9-1 host gene [Source:HGNC Symbol;Acc:HGNC:30780]
1	62783232	62783514	283	53	4.09433	5.31875	2.44663	142	Promoter (<=1kb)	62784132	62865516	81385	+	ENSG00000125703	ENST00000317868	-618	ATG4C	autophagy related 4C cysteine peptidase [Source:HGNC Symbol;Acc:HGNC:16040]
1	62783724	62784644	921	72	5.00418	7.21256	4.05412	506	Promoter (<=1kb)	62784132	62865516	81385	+	ENSG00000125703	ENST00000317868	0	ATG4C	autophagy related 4C cysteine peptidase [Source:HGNC Symbol;Acc:HGNC:16040]
1	23343278	23345547	2270	58	3.97118	5.81718	2.86713	480	Promoter (<=1kb)	23304688	23344284	39597	-	ENSG00000125944	ENST00000302271	0	HNRNPR	heterogeneous nuclear ribonucleoprotein R [Source:HGNC Symbol;Acc:HGNC:5047]
1	23343278	23345547	2270	168	7.46068	16.8898	12.7469	1163	Promoter (<=1kb)	23304688	23344284	39597	-	ENSG00000125944	ENST00000302271	0	HNRNPR	heterogeneous nuclear ribonucleoprotein R [Source:HGNC Symbol;Acc:HGNC:5047]
1	23343278	23345547	2270	127	6.41888	12.7496	8.94566	1489	Promoter (<=1kb)	23304688	23344284	39597	-	ENSG00000125944	ENST00000302271	0	HNRNPR	heterogeneous nuclear ribonucleoprotein R [Source:HGNC Symbol;Acc:HGNC:5047]
1	23367605	23369817	2213	55	3.98093	5.58957	2.68127	240	Promoter (<=1kb)	23359975	23368386	8412	-	ENSG00000125945	ENST00000374608	0	ZNF436	zinc finger protein 436 [Source:HGNC Symbol;Acc:HGNC:20814]
1	23367605	23369817	2213	154	7.732	15.4937	11.4579	947	Promoter (<=1kb)	23359975	23368386	8412	-	ENSG00000125945	ENST00000374608	0	ZNF436	zinc finger protein 436 [Source:HGNC Symbol;Acc:HGNC:20814]
1	23367605	23369817	2213	38	3.12422	3.8191	1.23531	2051	Promoter (<=1kb)	23359975	23368386	8412	-	ENSG00000125945	ENST00000374608	0	ZNF436	zinc finger protein 436 [Source:HGNC Symbol;Acc:HGNC:20814]
1	35930595	35931876	1282	45	3.59342	4.54682	1.81272	127	Promoter (<=1kb)	35930718	35983409	52692	+	ENSG00000126070	ENST00000324350	0	AGO3	argonaute RISC catalytic component 3 [Source:HGNC Symbol;Acc:HGNC:18421]
1	35930595	35931876	1282	30	2.48197	3.0591	0.69574	589	Promoter (<=1kb)	35930718	35983409	52692	+	ENSG00000126070	ENST00000324350	0	AGO3	argonaute RISC catalytic component 3 [Source:HGNC Symbol;Acc:HGNC:18421]
1	35930595	35931876	1282	30	2.48197	3.0591	0.69574	1106	Promoter (<=1kb)	35930718	35983409	52692	+	ENSG00000126070	ENST00000324350	0	AGO3	argonaute RISC catalytic component 3 [Source:HGNC Symbol;Acc:HGNC:18421]
1	45010393	45010801	409	24	2.48907	2.47896	0.36676	144	Promoter (<=1kb)	45010950	45015504	4555	+	ENSG00000126088	ENST00000652165	-149	UROD	uroporphyrinogen decarboxylase [Source:HGNC Symbol;Acc:HGNC:12591]
1	43707068	43708265	1198	47	3.3576	4.77688	2.00551	204	Promoter (<=1kb)	43707524	43894416	186893	+	ENSG00000126091	ENST00000643886	0	ST3GAL3	ST3 beta-galactoside alpha-2,3-sialyltransferase 3 [Source:HGNC Symbol;Acc:HGNC:10866]
1	43707068	43708265	1198	95	5.66973	9.5394	6.07815	474	Promoter (<=1kb)	43707524	43894416	186893	+	ENSG00000126091	ENST00000643886	0	ST3GAL3	ST3 beta-galactoside alpha-2,3-sialyltransferase 3 [Source:HGNC Symbol;Acc:HGNC:10866]
1	43707068	43708265	1198	33	2.94552	3.38499	0.93435	791	Promoter (<=1kb)	43707524	43894416	186893	+	ENSG00000126091	ENST00000643886	0	ST3GAL3	ST3 beta-galactoside alpha-2,3-sialyltransferase 3 [Source:HGNC Symbol;Acc:HGNC:10866]
1	43814856	43815195	340	35	3.11668	3.50298	1.01488	164	Promoter (<=1kb)	43814927	43930953	116027	+	ENSG00000126091	ENST00000642780	0	ST3GAL3	ST3 beta-galactoside alpha-2,3-sialyltransferase 3 [Source:HGNC Symbol;Acc:HGNC:10866]
1	44672049	44673057	1009	31	2.68585	3.1266	0.74503	931	Promoter (1-2kb)	44654896	44674402	19507	-	ENSG00000126106	ENST00000420706	1345	TMEM53	transmembrane protein 53 [Source:HGNC Symbol;Acc:HGNC:26186]
1	44673504	44676151	2648	108	5.77699	10.8157	7.21525	238	Promoter (<=1kb)	44635238	44674459	39222	-	ENSG00000126106	ENST00000372242	0	TMEM53	transmembrane protein 53 [Source:HGNC Symbol;Acc:HGNC:26186]
1	44673504	44676151	2648	122	6.62743	12.2894	8.54004	572	Promoter (<=1kb)	44635238	44674459	39222	-	ENSG00000126106	ENST00000372242	0	TMEM53	transmembrane protein 53 [Source:HGNC Symbol;Acc:HGNC:26186]
1	44673504	44676151	2648	188	9.40166	18.8103	14.5376	1051	Promoter (<=1kb)	44635238	44674459	39222	-	ENSG00000126106	ENST00000372242	0	TMEM53	transmembrane protein 53 [Source:HGNC Symbol;Acc:HGNC:26186]
1	44673504	44676151	2648	115	6.63752	11.5056	7.82663	1802	Promoter (<=1kb)	44635238	44674459	39222	-	ENSG00000126106	ENST00000372242	0	TMEM53	transmembrane protein 53 [Source:HGNC Symbol;Acc:HGNC:26186]
1	45011262	45011769	508	50	3.925	5.05763	2.23473	265	Promoter (<=1kb)	45002548	45011324	8777	-	ENSG00000126107	ENST00000372172	0	HECTD3	HECT domain E3 ubiquitin protein ligase 3 [Source:HGNC Symbol;Acc:HGNC:26117]
1	28232185	28233028	844	85	5.29175	8.57638	5.24051	663	Promoter (<=1kb)	28200559	28233025	32467	-	ENSG00000126698	ENST00000489277	0	DNAJC8	DnaJ heat shock protein family (Hsp40) member C8 [Source:HGNC Symbol;Acc:HGNC:15470]
1	27568636	27568980	345	28	2.69375	2.8764	0.53371	263	Promoter (<=1kb)	27553141	27568260	15120	-	ENSG00000126705	ENST00000644550	-376	AHDC1	AT-hook DNA binding motif containing 1 [Source:HGNC Symbol;Acc:HGNC:25230]
1	27575725	27576040	316	33	2.94552	3.38499	0.93435	227	Intron (ENST00000247087/ENSG00000126705, intron 1 of 5)	27553141	27568260	15120	-	ENSG00000126705	ENST00000644550	-7465	AHDC1	AT-hook DNA binding motif containing 1 [Source:HGNC Symbol;Acc:HGNC:25230]
1	27576227	27576915	689	47	3.7336	4.76286	2.00116	313	Intron (ENST00000247087/ENSG00000126705, intron 1 of 5)	27553141	27568260	15120	-	ENSG00000126705	ENST00000644550	-7967	AHDC1	AT-hook DNA binding motif containing 1 [Source:HGNC Symbol;Acc:HGNC:25230]
1	27597955	27598510	556	28	2.5182	2.85714	0.51715	132	Intron (ENST00000247087/ENSG00000126705, intron 1 of 5)	27552496	27603414	50919	-	ENSG00000126705	ENST00000490295	4904	AHDC1	AT-hook DNA binding motif containing 1 [Source:HGNC Symbol;Acc:HGNC:25230]
1	27601671	27601944	274	36	3.18448	3.60411	1.05192	148	Promoter (1-2kb)	27552496	27603414	50919	-	ENSG00000126705	ENST00000490295	1470	AHDC1	AT-hook DNA binding motif containing 1 [Source:HGNC Symbol;Acc:HGNC:25230]
1	27602515	27602826	312	44	3.63809	4.43467	1.71264	255	Promoter (<=1kb)	27552496	27603414	50919	-	ENSG00000126705	ENST00000490295	588	AHDC1	AT-hook DNA binding motif containing 1 [Source:HGNC Symbol;Acc:HGNC:25230]
1	27603741	27604167	427	62	4.54926	6.2454	3.21614	189	Promoter (<=1kb)	27534245	27604144	69900	-	ENSG00000126705	ENST00000673934	0	AHDC1	AT-hook DNA binding motif containing 1 [Source:HGNC Symbol;Acc:HGNC:25230]
1	27605313	27605681	369	24	2.42995	2.48657	0.36676	111	Promoter (<=1kb)	27553146	27604431	51286	-	ENSG00000126705	ENST00000480033	-882	AHDC1	AT-hook DNA binding motif containing 1 [Source:HGNC Symbol;Acc:HGNC:25230]
1	1324219	1324904	686	72	5.00418	7.21256	4.05412	482	Promoter (<=1kb)	1311585	1324687	13103	-	ENSG00000127054	ENST00000540437	0	INTS11	integrator complex subunit 11 [Source:HGNC Symbol;Acc:HGNC:26052]
1	41732980	41733253	274	35	3.11668	3.50298	1.01488	91	Intron (ENST00000372584/ENSG00000127124, intron 1 of 7)	41506365	41662325	155961	-	ENSG00000127124	ENST00000643665	-70655	HIVEP3	HIVEP zinc finger 3 [Source:HGNC Symbol;Acc:HGNC:13561]
1	41870012	41870295	284	35	3.14965	3.55212	1.05192	125	Promoter (<=1kb)	41847948	41869630	21683	-	ENSG00000127124	ENST00000479350	-382	HIVEP3	HIVEP zinc finger 3 [Source:HGNC Symbol;Acc:HGNC:13561]
1	42034806	42035462	657	55	4.10838	5.55703	2.64996	507	Promoter (<=1kb)	41847191	42035925	188735	-	ENSG00000127124	ENST00000489103	463	HIVEP3	HIVEP zinc finger 3 [Source:HGNC Symbol;Acc:HGNC:13561]
1	42035626	42036271	646	74	4.78648	7.43461	4.24464	447	Promoter (<=1kb)	41847191	42035925	188735	-	ENSG00000127124	ENST00000489103	0	HIVEP3	HIVEP zinc finger 3 [Source:HGNC Symbol;Acc:HGNC:13561]
1	41479367	41479729	363	53	3.99269	5.37604	2.49464	189	3' UTR	41479454	41484085	4632	-	ENSG00000127129	ENST00000460255	4356	EDN2	endothelin 2 [Source:HGNC Symbol;Acc:HGNC:3177]
1	41497028	41497301	274	24	2.42995	2.48657	0.36676	131	Distal Intergenic	41478775	41484683	5909	-	ENSG00000127129	ENST00000372587	-12345	EDN2	endothelin 2 [Source:HGNC Symbol;Acc:HGNC:3177]
1	25858641	25859912	1272	25	2.25633	2.5388	0.4072	466	Promoter (<=1kb)	25831913	25859458	27546	-	ENSG00000127423	ENST00000538789	0	AUNIP	aurora kinase A and ninein interacting protein [Source:HGNC Symbol;Acc:HGNC:28363]
1	20075152	20075589	438	27	2.67144	2.74257	0.50378	136	Intron (ENST00000486277/ENSG00000127472, intron 6 of 9)	20070295	20090828	20534	+	ENSG00000127472	ENST00000478803	4857	PLA2G5	phospholipase A2 group V [Source:HGNC Symbol;Acc:HGNC:9038]
1	19167438	19167830	393	31	2.90391	3.18711	0.78427	260	Promoter (<=1kb)	19121213	19168055	46843	-	ENSG00000127481	ENST00000417040	225	UBR4	ubiquitin protein ligase E3 component n-recognin 4 [Source:HGNC Symbol;Acc:HGNC:30313]
1	19209453	19210094	642	62	4.54926	6.2454	3.21614	210	Promoter (<=1kb)	19074510	19210266	135757	-	ENSG00000127481	ENST00000375254	172	UBR4	ubiquitin protein ligase E3 component n-recognin 4 [Source:HGNC Symbol;Acc:HGNC:30313]
1	19210243	19210990	748	53	3.81849	5.32744	2.44813	130	Promoter (<=1kb)	19074510	19210266	135757	-	ENSG00000127481	ENST00000375254	0	UBR4	ubiquitin protein ligase E3 component n-recognin 4 [Source:HGNC Symbol;Acc:HGNC:30313]
1	19210243	19210990	748	44	3.6394	4.43667	1.71264	602	Promoter (<=1kb)	19074510	19210266	135757	-	ENSG00000127481	ENST00000375254	0	UBR4	ubiquitin protein ligase E3 component n-recognin 4 [Source:HGNC Symbol;Acc:HGNC:30313]
1	20785884	20788095	2212	102	5.89105	10.2677	6.73979	185	Promoter (<=1kb)	20740266	20787307	47042	-	ENSG00000127483	ENST00000438032	0	HP1BP3	heterochromatin protein 1 binding protein 3 [Source:HGNC Symbol;Acc:HGNC:24973]
1	20785884	20788095	2212	244	11.4563	24.4417	19.8669	953	Promoter (<=1kb)	20740266	20787307	47042	-	ENSG00000127483	ENST00000438032	0	HP1BP3	heterochromatin protein 1 binding protein 3 [Source:HGNC Symbol;Acc:HGNC:24973]
1	20785884	20788095	2212	88	5.66944	8.86327	5.49653	1740	Promoter (<=1kb)	20740266	20787307	47042	-	ENSG00000127483	ENST00000438032	0	HP1BP3	heterochromatin protein 1 binding protein 3 [Source:HGNC Symbol;Acc:HGNC:24973]
1	20789703	20789976	274	27	2.57733	2.70444	0.50378	91	Promoter (2-3kb)	20776698	20787323	10626	-	ENSG00000127483	ENST00000437575	-2380	HP1BP3	heterochromatin protein 1 binding protein 3 [Source:HGNC Symbol;Acc:HGNC:24973]
1	39361123	39361396	274	36	3.18448	3.60411	1.05192	129	Exon (ENST00000361689/ENSG00000127603, exon 44 of 94)	39387187	39422900	35714	+	ENSG00000127603	ENST00000673980	-25791	MACF1	microtubule actin crosslinking factor 1 [Source:HGNC Symbol;Acc:HGNC:13664]
1	39408822	39409261	440	108	5.77699	10.8157	7.21525	270	Promoter (<=1kb)	39409503	39428092	18590	+	ENSG00000127603	ENST00000530275	-242	MACF1	microtubule actin crosslinking factor 1 [Source:HGNC Symbol;Acc:HGNC:13664]
1	26233705	26234864	1160	40	3.06749	4.08225	1.46709	851	Promoter (<=1kb)	26234200	26277687	43488	+	ENSG00000130695	ENST00000640292	0	CEP85	centrosomal protein 85 [Source:HGNC Symbol;Acc:HGNC:25309]
1	3453690	3454889	1200	72	5.00418	7.21256	4.05412	168	Promoter (<=1kb)	3454665	3481113	26449	+	ENSG00000130762	ENST00000378378	0	ARHGEF16	Rho guanine nucleotide exchange factor 16 [Source:HGNC Symbol;Acc:HGNC:15515]
1	3453690	3454889	1200	53	4.09433	5.31875	2.44663	626	Promoter (<=1kb)	3454665	3481113	26449	+	ENSG00000130762	ENST00000378378	0	ARHGEF16	Rho guanine nucleotide exchange factor 16 [Source:HGNC Symbol;Acc:HGNC:15515]
1	28235753	28236212	460	48	3.68191	4.88738	2.08202	221	Promoter (<=1kb)	28236109	28238105	1997	+	ENSG00000130770	ENST00000497986	0	ATP5IF1	ATP synthase inhibitory factor subunit 1 [Source:HGNC Symbol;Acc:HGNC:871]
1	10032360	10033501	1142	94	5.01954	9.43913	5.99337	644	Promoter (<=1kb)	10032832	10180367	147536	+	ENSG00000130939	ENST00000253251	0	UBE4B	ubiquitination factor E4B [Source:HGNC Symbol;Acc:HGNC:12500]
1	10033998	10034271	274	24	2.48907	2.47896	0.36676	125	Promoter (<=1kb)	10033274	10073118	39845	+	ENSG00000130939	ENST00000377153	724	UBE4B	ubiquitination factor E4B [Source:HGNC Symbol;Acc:HGNC:12500]
1	10793151	10793613	463	28	2.72955	2.82717	0.50378	164	Intron (ENST00000377022/ENSG00000130940, intron 1 of 20)	10636604	10796646	160043	-	ENSG00000130940	ENST00000377022	3033	CASZ1	castor zinc finger 1 [Source:HGNC Symbol;Acc:HGNC:26002]
1	10793772	10795634	1863	92	5.91403	9.25533	5.83783	348	Promoter (1-2kb)	10636604	10796646	160043	-	ENSG00000130940	ENST00000377022	1012	CASZ1	castor zinc finger 1 [Source:HGNC Symbol;Acc:HGNC:26002]
1	10795878	10796330	453	53	4.09433	5.31875	2.44663	224	Promoter (<=1kb)	10636604	10796646	160043	-	ENSG00000130940	ENST00000377022	316	CASZ1	castor zinc finger 1 [Source:HGNC Symbol;Acc:HGNC:26002]
1	40039928	40041275	1348	65	4.56329	6.51677	3.46271	698	Promoter (<=1kb)	40040233	40072649	32417	+	ENSG00000131236	ENST00000372797	0	CAP1	cyclase associated actin cytoskeleton regulatory protein 1 [Source:HGNC Symbol;Acc:HGNC:20040]
1	40097120	40097565	446	100	6.1688	10.0028	6.50489	245	Promoter (<=1kb)	40072710	40097247	24538	-	ENSG00000131238	ENST00000641471	0	PPT1	palmitoyl-protein thioesterase 1 [Source:HGNC Symbol;Acc:HGNC:9325]
1	1292338	1292611	274	28	2.72955	2.82717	0.50378	83	Promoter (2-3kb)	1294499	1295008	510	-	ENSG00000131584	ENST00000470659	2397	ACAP3	ArfGAP with coiled-coil, ankyrin repeat and PH domains 3 [Source:HGNC Symbol;Acc:HGNC:16754]
1	1307993	1310697	2705	137	7.73374	13.7069	9.81247	1131	Promoter (<=1kb)	1298744	1309609	10866	-	ENSG00000131584	ENST00000472541	0	ACAP3	ArfGAP with coiled-coil, ankyrin repeat and PH domains 3 [Source:HGNC Symbol;Acc:HGNC:16754]
1	1300183	1300950	768	44	3.6394	4.43667	1.71264	176	Promoter (<=1kb)	1296466	1299617	3152	-	ENSG00000131584	ENST00000476572	-566	ACAP3	ArfGAP with coiled-coil, ankyrin repeat and PH domains 3 [Source:HGNC Symbol;Acc:HGNC:16754]
1	1307252	1307773	522	92	5.91403	9.25533	5.83783	241	Promoter (<=1kb)	1303210	1307818	4609	-	ENSG00000131584	ENST00000438966	45	ACAP3	ArfGAP with coiled-coil, ankyrin repeat and PH domains 3 [Source:HGNC Symbol;Acc:HGNC:16754]
1	1307993	1310697	2705	137	7.73374	13.7069	9.81247	311	Promoter (<=1kb)	1298744	1309609	10866	-	ENSG00000131584	ENST00000472541	0	ACAP3	ArfGAP with coiled-coil, ankyrin repeat and PH domains 3 [Source:HGNC Symbol;Acc:HGNC:16754]
1	1079661	1079964	304	24	2.48907	2.47896	0.36676	145	Downstream (1-2kb)	1082146	1084072	1927	-	ENSG00000131591	ENST00000464905	4108	C1orf159	chromosome 1 open reading frame 159 [Source:HGNC Symbol;Acc:HGNC:26062]
1	1081552	1082076	525	44	3.6394	4.43667	1.71264	354	Promoter (1-2kb)	1082146	1084072	1927	-	ENSG00000131591	ENST00000464905	1996	C1orf159	chromosome 1 open reading frame 159 [Source:HGNC Symbol;Acc:HGNC:26062]
1	1115224	1115577	354	44	3.6394	4.43667	1.71264	159	Promoter (<=1kb)	1081818	1116081	34264	-	ENSG00000131591	ENST00000379339	504	C1orf159	chromosome 1 open reading frame 159 [Source:HGNC Symbol;Acc:HGNC:26062]
1	1116020	1116877	858	83	5.15467	8.35014	5.0315	261	Promoter (<=1kb)	1081818	1116081	34264	-	ENSG00000131591	ENST00000379339	0	C1orf159	chromosome 1 open reading frame 159 [Source:HGNC Symbol;Acc:HGNC:26062]
1	1116020	1116877	858	56	4.14845	5.61965	2.69999	714	Promoter (<=1kb)	1081818	1116081	34264	-	ENSG00000131591	ENST00000379339	0	C1orf159	chromosome 1 open reading frame 159 [Source:HGNC Symbol;Acc:HGNC:26062]
1	147241526	147243416	1891	36	2.7076	3.61478	1.05837	590	Promoter (<=1kb)	147242654	147295730	53077	+	ENSG00000131778	ENST00000652587	0	CHD1L	chromodomain helicase DNA binding protein 1 like [Source:HGNC Symbol;Acc:HGNC:1916]
1	147241526	147243416	1891	98	4.7383	9.87938	6.39273	1389	Promoter (<=1kb)	147242654	147295730	53077	+	ENSG00000131778	ENST00000652587	0	CHD1L	chromodomain helicase DNA binding protein 1 like [Source:HGNC Symbol;Acc:HGNC:1916]
1	145917649	145919883	2235	65	3.94989	6.54738	3.47849	416	Promoter (<=1kb)	145911350	145918717	7368	-	ENSG00000131779	ENST00000369306	0	PEX11B	peroxisomal biogenesis factor 11 beta [Source:HGNC Symbol;Acc:HGNC:8853]
1	145917649	145919883	2235	74	4.26604	7.40866	4.23548	852	Promoter (<=1kb)	145911350	145918717	7368	-	ENSG00000131779	ENST00000369306	0	PEX11B	peroxisomal biogenesis factor 11 beta [Source:HGNC Symbol;Acc:HGNC:8853]
1	145917649	145919883	2235	80	4.44901	8.04592	4.79152	1465	Promoter (<=1kb)	145911350	145918717	7368	-	ENSG00000131779	ENST00000369306	0	PEX11B	peroxisomal biogenesis factor 11 beta [Source:HGNC Symbol;Acc:HGNC:8853]
1	145858929	145860273	1345	36	2.7076	3.61478	1.05837	423	Promoter (<=1kb)	145848522	145859045	10524	-	ENSG00000131788	ENST00000369298	0	PIAS3	protein inhibitor of activated STAT 3 [Source:HGNC Symbol;Acc:HGNC:16861]
1	145858929	145860273	1345	47	3.00208	4.70472	1.95695	904	Promoter (<=1kb)	145848522	145859045	10524	-	ENSG00000131788	ENST00000369298	0	PIAS3	protein inhibitor of activated STAT 3 [Source:HGNC Symbol;Acc:HGNC:16861]
1	147171250	147173403	2154	94	5.03641	9.47062	6.01587	807	Promoter (<=1kb)	147155106	147172470	17365	-	ENSG00000131791	ENST00000254101	0	PRKAB2	protein kinase AMP-activated non-catalytic subunit beta 2 [Source:HGNC Symbol;Acc:HGNC:9379]
1	147171250	147173403	2154	105	5.23412	10.5408	6.96333	1397	Promoter (<=1kb)	147155106	147172470	17365	-	ENSG00000131791	ENST00000254101	0	PRKAB2	protein kinase AMP-activated non-catalytic subunit beta 2 [Source:HGNC Symbol;Acc:HGNC:9379]
1	147171250	147173403	2154	94	5.01954	9.43913	5.99337	1922	Promoter (<=1kb)	147155106	147172470	17365	-	ENSG00000131791	ENST00000254101	0	PRKAB2	protein kinase AMP-activated non-catalytic subunit beta 2 [Source:HGNC Symbol;Acc:HGNC:9379]
1	48471386	48471837	452	26	2.59011	2.62469	0.47231	86	Promoter (<=1kb)	48297837	48472010	174174	-	ENSG00000132122	ENST00000371843	173	SPATA6	spermatogenesis associated 6 [Source:HGNC Symbol;Acc:HGNC:18309]
1	48472272	48472548	277	44	3.63809	4.43467	1.71264	182	Promoter (<=1kb)	48295374	48472208	176835	-	ENSG00000132122	ENST00000396199	-64	SPATA6	spermatogenesis associated 6 [Source:HGNC Symbol;Acc:HGNC:18309]
1	46302263	46302968	706	56	3.85133	5.61747	2.69999	335	Promoter (<=1kb)	46278403	46303263	24861	-	ENSG00000132128	ENST00000615587	295	LRRC41	leucine rich repeat containing 41 [Source:HGNC Symbol;Acc:HGNC:16917]
1	46303613	46303941	329	62	4.54926	6.2454	3.21614	148	Promoter (<=1kb)	46277462	46303616	26155	-	ENSG00000132128	ENST00000617190	0	LRRC41	leucine rich repeat containing 41 [Source:HGNC Symbol;Acc:HGNC:16917]
1	71076552	71076825	274	35	3.14965	3.55212	1.05192	139	Exon (ENST00000370920/ENSG00000132485, exon 4 of 10)	71063337	71081011	17675	-	ENSG00000132485	ENST00000254821	4186	ZRANB2	zinc finger RANBP2-type containing 2 [Source:HGNC Symbol;Acc:HGNC:13058]
1	155688139	155689462	1324	47	3.3576	4.77688	2.00551	182	Promoter (<=1kb)	155689083	155738526	49444	+	ENSG00000132676	ENST00000343043	0	DAP3	death associated protein 3 [Source:HGNC Symbol;Acc:HGNC:2673]
1	155688139	155689462	1324	66	4.17798	6.69098	3.60944	718	Promoter (<=1kb)	155689083	155738526	49444	+	ENSG00000132676	ENST00000343043	0	DAP3	death associated protein 3 [Source:HGNC Symbol;Acc:HGNC:2673]
1	155688139	155689462	1324	40	3.0778	4.09981	1.46709	1208	Promoter (<=1kb)	155689083	155738526	49444	+	ENSG00000132676	ENST00000343043	0	DAP3	death associated protein 3 [Source:HGNC Symbol;Acc:HGNC:2673]
1	155689642	155690085	444	36	3.10667	3.62936	1.07089	170	Promoter (<=1kb)	155689102	155729064	39963	+	ENSG00000132676	ENST00000470830	540	DAP3	death associated protein 3 [Source:HGNC Symbol;Acc:HGNC:2673]
1	155934623	155934999	377	56	4.01509	5.64445	2.7231	224	Promoter (<=1kb)	155913045	155934413	21369	-	ENSG00000132680	ENST00000368321	-210	KHDC4	KH domain containing 4, pre-mRNA splicing factor [Source:HGNC Symbol;Acc:HGNC:29145]
1	157045867	157046559	693	136	6.94271	13.6759	9.80029	269	Promoter (<=1kb)	156934840	157045742	110903	-	ENSG00000132694	ENST00000368194	-125	ARHGEF11	Rho guanine nucleotide exchange factor 11 [Source:HGNC Symbol;Acc:HGNC:14580]
1	156061236	156061540	305	65	4.41801	6.55017	3.47849	148	Promoter (<=1kb)	156061383	156070504	9122	+	ENSG00000132698	ENST00000473336	0	RAB25	RAB25, member RAS oncogene family [Source:HGNC Symbol;Acc:HGNC:18238]
1	156061881	156062637	757	41	3.31351	4.11388	1.46709	93	Promoter (<=1kb)	156061383	156070504	9122	+	ENSG00000132698	ENST00000473336	498	RAB25	RAB25, member RAS oncogene family [Source:HGNC Symbol;Acc:HGNC:18238]
1	160261610	160262994	1385	64	4.34283	6.42796	3.38542	135	Promoter (<=1kb)	160215715	160262451	46737	-	ENSG00000132716	ENST00000368073	0	DCAF8	DDB1 and CUL4 associated factor 8 [Source:HGNC Symbol;Acc:HGNC:24891]
1	160261610	160262994	1385	135	7.1184	13.545	9.68364	802	Promoter (<=1kb)	160215715	160262451	46737	-	ENSG00000132716	ENST00000368073	0	DCAF8	DDB1 and CUL4 associated factor 8 [Source:HGNC Symbol;Acc:HGNC:24891]
1	45339494	45341054	1561	43	3.56193	4.3189	1.64203	298	Promoter (<=1kb)	45340052	45342761	2710	+	ENSG00000132773	ENST00000477731	0	TOE1	target of EGR1, exonuclease [Source:HGNC Symbol;Acc:HGNC:15954]
1	45583287	45585038	1752	40	3.0778	4.09981	1.46709	120	Promoter (<=1kb)	45583846	45615131	31286	+	ENSG00000132780	ENST00000437901	0	NASP	nuclear autoantigenic sperm protein [Source:HGNC Symbol;Acc:HGNC:7644]
1	45583287	45585038	1752	56	3.85133	5.61747	2.69999	557	Promoter (<=1kb)	45583846	45615131	31286	+	ENSG00000132780	ENST00000437901	0	NASP	nuclear autoantigenic sperm protein [Source:HGNC Symbol;Acc:HGNC:7644]
1	45583287	45585038	1752	45	3.47136	4.55332	1.81272	1154	Promoter (<=1kb)	45583846	45615131	31286	+	ENSG00000132780	ENST00000437901	0	NASP	nuclear autoantigenic sperm protein [Source:HGNC Symbol;Acc:HGNC:7644]
1	16236027	16237917	1891	64	4.17227	6.41169	3.37017	429	Promoter (<=1kb)	16231692	16237183	5492	-	ENSG00000132881	ENST00000375599	0	CPLANE2	ciliogenesis and planar polarity effector 2 [Source:HGNC Symbol;Acc:HGNC:28127]
1	15522337	15522857	521	27	2.62257	2.77126	0.50378	155	Promoter (1-2kb)	15492366	15524192	31827	-	ENSG00000132906	ENST00000400777	1335	CASP9	caspase 9 [Source:HGNC Symbol;Acc:HGNC:1511]
1	203168003	203168293	291	46	3.28181	4.64492	1.90071	138	3' UTR	203167811	203175783	7973	-	ENSG00000133055	ENST00000621380	7490	MYBPH	myosin binding protein H [Source:HGNC Symbol;Acc:HGNC:7552]
1	204493499	204495188	1690	96	5.15471	9.69029	6.22002	550	Promoter (<=1kb)	204422633	204494805	72173	-	ENSG00000133056	ENST00000684373	0	PIK3C2B	phosphatidylinositol-4-phosphate 3-kinase catalytic subunit type 2 beta [Source:HGNC Symbol;Acc:HGNC:8972]
1	204493499	204495188	1690	68	3.41577	6.88564	3.78409	1084	Promoter (<=1kb)	204422633	204494805	72173	-	ENSG00000133056	ENST00000684373	0	PIK3C2B	phosphatidylinositol-4-phosphate 3-kinase catalytic subunit type 2 beta [Source:HGNC Symbol;Acc:HGNC:8972]
1	204495327	204496083	757	64	4.03639	6.44143	3.39873	243	Promoter (<=1kb)	204422633	204494805	72173	-	ENSG00000133056	ENST00000684373	-522	PIK3C2B	phosphatidylinositol-4-phosphate 3-kinase catalytic subunit type 2 beta [Source:HGNC Symbol;Acc:HGNC:8972]
1	205211466	205211828	363	43	2.83556	4.36038	1.68058	232	Promoter (<=1kb)	205142505	205211566	69062	-	ENSG00000133059	ENST00000367161	0	DSTYK	dual serine/threonine and tyrosine protein kinase [Source:HGNC Symbol;Acc:HGNC:29043]
1	203273068	203273722	655	40	3.0778	4.09981	1.46709	490	Promoter (<=1kb)	203240330	203273641	33312	-	ENSG00000133063	ENST00000460619	0	CHIT1	chitinase 1 [Source:HGNC Symbol;Acc:HGNC:1936]
1	205812210	205813242	1033	51	3.35433	5.19537	2.36065	231	Promoter (<=1kb)	205789095	205813198	24104	-	ENSG00000133065	ENST00000367137	0	SLC41A1	solute carrier family 41 member 1 [Source:HGNC Symbol;Acc:HGNC:19429]
1	205812210	205813242	1033	32	2.45748	3.28158	0.86646	876	Promoter (<=1kb)	205789095	205813198	24104	-	ENSG00000133065	ENST00000367137	0	SLC41A1	solute carrier family 41 member 1 [Source:HGNC Symbol;Acc:HGNC:19429]
1	202281528	202281801	274	34	2.78863	3.44328	0.98316	184	Intron (ENST00000367278/ENSG00000133067, intron 6 of 17)	202276301	202281013	4713	+	ENSG00000133067	ENST00000506931	5227	LGR6	leucine rich repeat containing G protein-coupled receptor 6 [Source:HGNC Symbol;Acc:HGNC:19719]
1	205227426	205227944	519	84	4.64923	8.42278	5.09668	361	Promoter (<=1kb)	205227946	205273343	45398	+	ENSG00000133069	ENST00000358024	-2	TMCC2	transmembrane and coiled-coil domain family 2 [Source:HGNC Symbol;Acc:HGNC:24239]
1	205228793	205229197	405	67	4.07606	6.77971	3.69018	135	Promoter (<=1kb)	205228931	205273342	44412	+	ENSG00000133069	ENST00000545499	0	TMCC2	transmembrane and coiled-coil domain family 2 [Source:HGNC Symbol;Acc:HGNC:24239]
1	22710176	22710508	333	48	3.68167	4.88701	2.08202	192	Promoter (<=1kb)	22710839	22891265	180427	+	ENSG00000133216	ENST00000544305	-331	EPHB2	EPH receptor B2 [Source:HGNC Symbol;Acc:HGNC:3393]
1	22711433	22711829	397	53	3.81849	5.32744	2.44813	252	Promoter (<=1kb)	22710970	22914270	203301	+	ENSG00000133216	ENST00000374632	463	EPHB2	EPH receptor B2 [Source:HGNC Symbol;Acc:HGNC:3393]
1	24641454	24642016	563	51	3.96566	5.12028	2.29199	328	Promoter (<=1kb)	24641231	24649987	8757	+	ENSG00000133226	ENST00000593639	223	SRRM1	serine and arginine repetitive matrix 1 [Source:HGNC Symbol;Acc:HGNC:16638]
1	24642454	24644410	1957	136	6.94271	13.6759	9.80029	257	Promoter (<=1kb)	24643272	24647588	4317	+	ENSG00000133226	ENST00000466910	0	SRRM1	serine and arginine repetitive matrix 1 [Source:HGNC Symbol;Acc:HGNC:16638]
1	24642454	24644410	1957	154	7.732	15.4937	11.4579	683	Promoter (<=1kb)	24643272	24647588	4317	+	ENSG00000133226	ENST00000466910	0	SRRM1	serine and arginine repetitive matrix 1 [Source:HGNC Symbol;Acc:HGNC:16638]
1	24642454	24644410	1957	54	3.6374	5.48743	2.58619	1105	Promoter (<=1kb)	24643272	24647588	4317	+	ENSG00000133226	ENST00000466910	0	SRRM1	serine and arginine repetitive matrix 1 [Source:HGNC Symbol;Acc:HGNC:16638]
1	24642454	24644410	1957	47	3.3576	4.77688	2.00551	1768	Promoter (<=1kb)	24643272	24647588	4317	+	ENSG00000133226	ENST00000466910	0	SRRM1	serine and arginine repetitive matrix 1 [Source:HGNC Symbol;Acc:HGNC:16638]
1	108691569	108693201	1633	83	4.80857	8.39813	5.07875	546	Promoter (<=1kb)	108692310	108702928	10619	+	ENSG00000134186	ENST00000370025	0	PRPF38B	pre-mRNA processing factor 38B [Source:HGNC Symbol;Acc:HGNC:25512]
1	108691569	108693201	1633	77	4.47681	7.79824	4.56329	1195	Promoter (<=1kb)	108692310	108702928	10619	+	ENSG00000134186	ENST00000370025	0	PRPF38B	pre-mRNA processing factor 38B [Source:HGNC Symbol;Acc:HGNC:25512]
1	115019022	115019326	305	33	2.48489	3.33598	0.91529	111	Distal Intergenic	115029826	115034302	4477	+	ENSG00000134200	ENST00000256592	-10500	TSHB	thyroid stimulating hormone subunit beta [Source:HGNC Symbol;Acc:HGNC:12372]
1	109739799	109740432	634	30	2.27718	3.03713	0.67797	116	Promoter (<=1kb)	109736930	109740327	3398	-	ENSG00000134202	ENST00000486823	0	GSTM3	glutathione S-transferase mu 3 [Source:HGNC Symbol;Acc:HGNC:4635]
1	114118057	114118488	432	27	2.04666	2.72992	0.50378	168	Intron (ENST00000610121/ENSG00000134207, intron 3 of 6)	114089292	114152440	63149	-	ENSG00000134207	ENST00000607941	33952	SYT6	synaptotagmin 6 [Source:HGNC Symbol;Acc:HGNC:18638]
1	114131977	114132417	441	34	2.29174	3.42729	0.97143	127	Intron (ENST00000610121/ENSG00000134207, intron 3 of 6)	114089292	114152440	63149	-	ENSG00000134207	ENST00000607941	20023	SYT6	synaptotagmin 6 [Source:HGNC Symbol;Acc:HGNC:18638]
1	114135559	114135832	274	34	2.32116	3.49868	1.01488	124	Intron (ENST00000610121/ENSG00000134207, intron 3 of 6)	114089292	114152440	63149	-	ENSG00000134207	ENST00000607941	16608	SYT6	synaptotagmin 6 [Source:HGNC Symbol;Acc:HGNC:18638]
1	107963027	107963327	301	33	2.62078	3.30657	0.89077	36	Promoter (<=1kb)	107770659	107963500	192842	-	ENSG00000134215	ENST00000530671	173	VAV3	vav guanine nucleotide exchange factor 3 [Source:HGNC Symbol;Acc:HGNC:12659]
1	107963878	107964937	1060	57	3.55389	5.79984	2.85264	439	Promoter (<=1kb)	107668963	107964853	295891	-	ENSG00000134215	ENST00000490388	0	VAV3	vav guanine nucleotide exchange factor 3 [Source:HGNC Symbol;Acc:HGNC:12659]
1	107963878	107964937	1060	52	2.85472	5.27947	2.4389	861	Promoter (<=1kb)	107668963	107964853	295891	-	ENSG00000134215	ENST00000490388	0	VAV3	vav guanine nucleotide exchange factor 3 [Source:HGNC Symbol;Acc:HGNC:12659]
1	107965244	107965790	547	34	2.69629	3.43986	0.98316	127	Promoter (<=1kb)	107571161	107965180	394020	-	ENSG00000134215	ENST00000370056	-64	VAV3	vav guanine nucleotide exchange factor 3 [Source:HGNC Symbol;Acc:HGNC:12659]
1	109277196	109277614	419	33	2.57102	3.3611	0.93435	82	Downstream (1-2kb)	109280809	109281679	871	-	ENSG00000134222	ENST00000474126	4065	PSRC1	proline and serine rich coiled-coil 1 [Source:HGNC Symbol;Acc:HGNC:24472]
1	109282403	109282755	353	59	3.40236	5.95084	2.98737	193	Promoter (<=1kb)	109279567	109282419	2853	-	ENSG00000134222	ENST00000492431	0	PSRC1	proline and serine rich coiled-coil 1 [Source:HGNC Symbol;Acc:HGNC:24472]
1	109283028	109283854	827	44	2.80613	4.46898	1.74032	173	Promoter (<=1kb)	109279556	109283115	3560	-	ENSG00000134222	ENST00000369904	0	PSRC1	proline and serine rich coiled-coil 1 [Source:HGNC Symbol;Acc:HGNC:24472]
1	109283028	109283854	827	34	2.61047	3.43472	0.97882	654	Promoter (<=1kb)	109279556	109283115	3560	-	ENSG00000134222	ENST00000369904	0	PSRC1	proline and serine rich coiled-coil 1 [Source:HGNC Symbol;Acc:HGNC:24472]
1	109396801	109398732	1932	119	4.91497	11.9503	8.23338	1271	Promoter (<=1kb)	109309575	109397918	88344	-	ENSG00000134243	ENST00000256637	0	SORT1	sortilin 1 [Source:HGNC Symbol;Acc:HGNC:11186]
1	112464244	112464617	374	50	3.40218	5.06806	2.24387	206	Promoter (1-2kb)	112466541	112521283	54743	+	ENSG00000134245	ENST00000256640	-1924	WNT2B	Wnt family member 2B [Source:HGNC Symbol;Acc:HGNC:12781]
1	112502109	112502616	508	30	2.5542	3.04968	0.69005	110	Intron (ENST00000256640/ENSG00000134245, intron 1 of 4)	112508965	112530165	21201	+	ENSG00000134245	ENST00000369684	-6349	WNT2B	Wnt family member 2B [Source:HGNC Symbol;Acc:HGNC:12781]
1	112508311	112509317	1007	78	4.52109	7.87922	4.63428	336	Promoter (<=1kb)	112508965	112530165	21201	+	ENSG00000134245	ENST00000369684	0	WNT2B	Wnt family member 2B [Source:HGNC Symbol;Acc:HGNC:12781]
1	116909383	116910300	918	32	2.28377	3.28868	0.87315	341	Promoter (<=1kb)	116909916	116990353	80438	+	ENSG00000134247	ENST00000393203	0	PTGFRN	prostaglandin F2 receptor inhibitor [Source:HGNC Symbol;Acc:HGNC:9601]
1	116909383	116910300	918	50	2.9278	5.09818	2.27205	768	Promoter (<=1kb)	116909916	116990353	80438	+	ENSG00000134247	ENST00000393203	0	PTGFRN	prostaglandin F2 receptor inhibitor [Source:HGNC Symbol;Acc:HGNC:9601]
1	110407339	110408303	965	43	2.83556	4.36038	1.68058	561	Promoter (<=1kb)	110401249	110407668	6420	-	ENSG00000134248	ENST00000483260	0	LAMTOR5	late endosomal/lysosomal adaptor, MAPK and MTOR activator 5 [Source:HGNC Symbol;Acc:HGNC:17955]
1	120068821	120069871	1051	79	4.94053	7.99406	4.74422	428	Promoter (<=1kb)	119911553	120069662	158110	-	ENSG00000134250	ENST00000256646	0	NOTCH2	notch receptor 2 [Source:HGNC Symbol;Acc:HGNC:7882]
1	120068821	120069871	1051	70	4.54989	7.0445	3.91837	860	Promoter (<=1kb)	119911553	120069662	158110	-	ENSG00000134250	ENST00000256646	0	NOTCH2	notch receptor 2 [Source:HGNC Symbol;Acc:HGNC:7882]
1	117107954	117108237	284	40	3.18541	4.09413	1.46709	146	Downstream (2-3kb)	117111060	117115612	4553	-	ENSG00000134253	ENST00000497970	7375	TRIM45	tripartite motif containing 45 [Source:HGNC Symbol;Acc:HGNC:19018]
1	117120808	117121110	303	32	2.52025	3.26589	0.85623	126	Promoter (<=1kb)	117111060	117121749	10690	-	ENSG00000134253	ENST00000256649	639	TRIM45	tripartite motif containing 45 [Source:HGNC Symbol;Acc:HGNC:19018]
1	117121421	117122779	1359	278	10.0391	27.8076	23.0898	635	Promoter (<=1kb)	117111060	117121749	10690	-	ENSG00000134253	ENST00000256649	0	TRIM45	tripartite motif containing 45 [Source:HGNC Symbol;Acc:HGNC:19018]
1	111139747	111141021	1275	41	3.12903	4.18681	1.53099	530	Promoter (<=1kb)	111140223	111185104	44882	+	ENSG00000134255	ENST00000357172	0	CEPT1	choline/ethanolamine phosphotransferase 1 [Source:HGNC Symbol;Acc:HGNC:24289]
1	111139747	111141021	1275	70	4.197	7.00002	3.87742	1037	Promoter (<=1kb)	111140223	111185104	44882	+	ENSG00000134255	ENST00000357172	0	CEPT1	choline/ethanolamine phosphotransferase 1 [Source:HGNC Symbol;Acc:HGNC:24289]
1	113903346	113903954	609	52	2.66917	5.2772	2.43694	445	Promoter (<=1kb)	113894194	113904799	10606	-	ENSG00000134262	ENST00000369569	845	AP4B1	adaptor related protein complex 4 subunit beta 1 [Source:HGNC Symbol;Acc:HGNC:572]
1	201647170	201647593	424	39	2.87514	3.92125	1.33027	192	Promoter (<=1kb)	201648249	201826969	178721	+	ENSG00000134369	ENST00000367296	-656	NAV1	neuron navigator 1 [Source:HGNC Symbol;Acc:HGNC:15989]
1	201648521	201649583	1063	50	2.9278	5.09818	2.27205	310	Promoter (<=1kb)	201648249	201826969	178721	+	ENSG00000134369	ENST00000367296	272	NAV1	neuron navigator 1 [Source:HGNC Symbol;Acc:HGNC:15989]
1	201648521	201649583	1063	69	4.03823	6.97926	3.86885	822	Promoter (<=1kb)	201648249	201826969	178721	+	ENSG00000134369	ENST00000367296	272	NAV1	neuron navigator 1 [Source:HGNC Symbol;Acc:HGNC:15989]
1	201649772	201650586	815	48	3.15887	4.82267	2.04454	436	Promoter (1-2kb)	201648249	201826969	178721	+	ENSG00000134369	ENST00000367296	1523	NAV1	neuron navigator 1 [Source:HGNC Symbol;Acc:HGNC:15989]
1	201650729	201651245	517	32	2.45748	3.28158	0.86646	132	Promoter (2-3kb)	201648249	201826969	178721	+	ENSG00000134369	ENST00000367296	2480	NAV1	neuron navigator 1 [Source:HGNC Symbol;Acc:HGNC:15989]
1	193121255	193122789	1535	118	5.70648	11.8253	8.11917	531	Promoter (<=1kb)	193121983	193237693	115711	+	ENSG00000134371	ENST00000649895	0	CDC73	cell division cycle 73 [Source:HGNC Symbol;Acc:HGNC:16783]
1	193121255	193122789	1535	65	3.94989	6.54738	3.47849	949	Promoter (<=1kb)	193121983	193237693	115711	+	ENSG00000134371	ENST00000649895	0	CDC73	cell division cycle 73 [Source:HGNC Symbol;Acc:HGNC:16783]
1	193121255	193122789	1535	104	5.20212	10.4784	6.90771	1329	Promoter (<=1kb)	193121983	193237693	115711	+	ENSG00000134371	ENST00000649895	0	CDC73	cell division cycle 73 [Source:HGNC Symbol;Acc:HGNC:16783]
1	30983270	30983543	274	36	3.18448	3.60411	1.05192	234	Promoter (1-2kb)	30974649	30982145	7497	-	ENSG00000134644	ENST00000526128	-1125	PUM1	pumilio RNA binding family member 1 [Source:HGNC Symbol;Acc:HGNC:14957]
1	31065266	31066336	1071	83	5.15467	8.35014	5.0315	253	Promoter (<=1kb)	30931506	31065695	134190	-	ENSG00000134644	ENST00000424085	0	PUM1	pumilio RNA binding family member 1 [Source:HGNC Symbol;Acc:HGNC:14957]
1	31065266	31066336	1071	44	3.6394	4.43667	1.71264	942	Promoter (<=1kb)	30931506	31065695	134190	-	ENSG00000134644	ENST00000424085	0	PUM1	pumilio RNA binding family member 1 [Source:HGNC Symbol;Acc:HGNC:14957]
1	33347927	33348497	571	39	3.31876	3.9504	1.34862	38	Promoter (1-2kb)	33330071	33349650	19580	-	ENSG00000134686	ENST00000486897	1153	PHC2	polyhomeotic homolog 2 [Source:HGNC Symbol;Acc:HGNC:3183]
1	33348990	33349306	317	39	3.31876	3.9504	1.34862	158	Promoter (<=1kb)	33330071	33349650	19580	-	ENSG00000134686	ENST00000486897	344	PHC2	polyhomeotic homolog 2 [Source:HGNC Symbol;Acc:HGNC:3183]
1	33420484	33420759	276	44	3.6394	4.43667	1.71264	132	Intron (ENST00000683057/ENSG00000134686, intron 1 of 14)	33323626	33431095	107470	-	ENSG00000134686	ENST00000683057	10336	PHC2	polyhomeotic homolog 2 [Source:HGNC Symbol;Acc:HGNC:3183]
1	33431446	33431922	477	64	4.51922	6.44707	3.40275	166	Promoter (<=1kb)	33323626	33431095	107470	-	ENSG00000134686	ENST00000683057	-351	PHC2	polyhomeotic homolog 2 [Source:HGNC Symbol;Acc:HGNC:3183]
1	37595167	37596713	1547	44	3.6394	4.43667	1.71264	284	Promoter (<=1kb)	37566816	37595937	29122	-	ENSG00000134697	ENST00000373062	0	GNL2	G protein nucleolar 2 [Source:HGNC Symbol;Acc:HGNC:29925]
1	37595167	37596713	1547	94	5.03641	9.47062	6.01587	719	Promoter (<=1kb)	37566816	37595937	29122	-	ENSG00000134697	ENST00000373062	0	GNL2	G protein nucleolar 2 [Source:HGNC Symbol;Acc:HGNC:29925]
1	59813717	59815141	1425	41	3.31372	4.1142	1.46709	778	Promoter (<=1kb)	59814786	59835350	20565	+	ENSG00000134709	ENST00000455990	0	HOOK1	hook microtubule tethering protein 1 [Source:HGNC Symbol;Acc:HGNC:19884]
1	59813717	59815141	1425	62	4.54926	6.2454	3.21614	1213	Promoter (<=1kb)	59814786	59835350	20565	+	ENSG00000134709	ENST00000455990	0	HOOK1	hook microtubule tethering protein 1 [Source:HGNC Symbol;Acc:HGNC:19884]
1	59815481	59816087	607	28	2.72955	2.82717	0.50378	283	Promoter (<=1kb)	59815172	59873007	57836	+	ENSG00000134709	ENST00000465876	309	HOOK1	hook microtubule tethering protein 1 [Source:HGNC Symbol;Acc:HGNC:19884]
1	52056018	52056525	508	58	4.1578	5.87294	2.91642	304	Promoter (<=1kb)	52056199	52086747	30549	+	ENSG00000134717	ENST00000477828	0	BTF3L4	basic transcription factor 3 like 4 [Source:HGNC Symbol;Acc:HGNC:30547]
1	52056956	52057229	274	27	2.57733	2.70444	0.50378	78	Promoter (<=1kb)	52056332	52083500	27169	+	ENSG00000134717	ENST00000533836	624	BTF3L4	basic transcription factor 3 like 4 [Source:HGNC Symbol;Acc:HGNC:30547]
1	230703596	230703881	286	53	4.09433	5.31875	2.44663	124	3' UTR	230692533	230696888	4356	-	ENSG00000135744	ENST00000657140	-6708	AGT	angiotensinogen [Source:HGNC Symbol;Acc:HGNC:333]
1	232987126	232987399	274	36	3.18333	3.60238	1.05192	130	Promoter (1-2kb)	232984135	232985884	1750	-	ENSG00000135749	ENST00000496675	-1242	PCNX2	pecanex 2 [Source:HGNC Symbol;Acc:HGNC:8736]
1	233613367	233613640	274	34	3.0844	3.45491	0.98316	139	Promoter (<=1kb)	233614106	233672514	58409	+	ENSG00000135750	ENST00000366621	-466	KCNK1	potassium two pore domain channel subfamily K member 1 [Source:HGNC Symbol;Acc:HGNC:6272]
1	233614248	233615440	1193	48	3.68191	4.88738	2.08202	229	Promoter (<=1kb)	233614106	233672514	58409	+	ENSG00000135750	ENST00000366621	142	KCNK1	potassium two pore domain channel subfamily K member 1 [Source:HGNC Symbol;Acc:HGNC:6272]
1	229625928	229627240	1313	112	6.25924	11.2663	7.62189	231	Promoter (<=1kb)	229626247	229660200	33954	+	ENSG00000135763	ENST00000258243	0	URB2	URB2 ribosome biogenesis homolog [Source:HGNC Symbol;Acc:HGNC:28967]
1	229625928	229627240	1313	148	8.18866	14.8852	10.8914	555	Promoter (<=1kb)	229626247	229660200	33954	+	ENSG00000135763	ENST00000258243	0	URB2	URB2 ribosome biogenesis homolog [Source:HGNC Symbol;Acc:HGNC:28967]
1	229625928	229627240	1313	44	3.6394	4.43667	1.71264	1150	Promoter (<=1kb)	229626247	229660200	33954	+	ENSG00000135763	ENST00000258243	0	URB2	URB2 ribosome biogenesis homolog [Source:HGNC Symbol;Acc:HGNC:28967]
1	231420770	231421639	870	36	3.18448	3.60411	1.05192	425	Promoter (<=1kb)	231363751	231421192	57442	-	ENSG00000135766	ENST00000667629	0	EGLN1	egl-9 family hypoxia inducible factor 1 [Source:HGNC Symbol;Acc:HGNC:1232]
1	231421792	231422696	905	125	7.27881	12.5531	8.77147	651	Promoter (<=1kb)	231363756	231422287	58532	-	ENSG00000135766	ENST00000366641	0	EGLN1	egl-9 family hypoxia inducible factor 1 [Source:HGNC Symbol;Acc:HGNC:1232]
1	230752416	230752804	389	27	2.57733	2.70444	0.50378	135	Intron (ENST00000366666/ENSG00000135773, intron 1 of 17)	230747415	230802003	54589	+	ENSG00000135773	ENST00000354537	5001	CAPN9	calpain 9 [Source:HGNC Symbol;Acc:HGNC:1486]
1	230757795	230758335	541	33	2.94552	3.38499	0.93435	346	Intron (ENST00000366666/ENSG00000135773, intron 1 of 17)	230747415	230802003	54589	+	ENSG00000135773	ENST00000354537	10380	CAPN9	calpain 9 [Source:HGNC Symbol;Acc:HGNC:1486]
1	230641910	230642447	538	33	2.94552	3.38499	0.93435	130	Promoter (<=1kb)	230642481	230693982	51502	+	ENSG00000135775	ENST00000366669	-34	COG2	component of oligomeric golgi complex 2 [Source:HGNC Symbol;Acc:HGNC:6546]
1	230647322	230647595	274	27	2.6997	2.78367	0.50378	207	Intron (ENST00000366669/ENSG00000135775, intron 1 of 17)	230642811	230693981	51171	+	ENSG00000135775	ENST00000534989	4511	COG2	component of oligomeric golgi complex 2 [Source:HGNC Symbol;Acc:HGNC:6546]
1	229557844	229558117	274	56	3.85133	5.61747	2.69999	130	Promoter (<=1kb)	229516582	229558707	42126	-	ENSG00000135776	ENST00000344517	590	ABCB10	ATP binding cassette subfamily B member 10 [Source:HGNC Symbol;Acc:HGNC:41]
1	229558471	229559659	1189	87	5.20703	8.76456	5.40539	224	Promoter (<=1kb)	229516582	229558707	42126	-	ENSG00000135776	ENST00000344517	0	ABCB10	ATP binding cassette subfamily B member 10 [Source:HGNC Symbol;Acc:HGNC:41]
1	229558471	229559659	1189	98	4.7383	9.87938	6.39273	765	Promoter (<=1kb)	229516582	229558707	42126	-	ENSG00000135776	ENST00000344517	0	ABCB10	ATP binding cassette subfamily B member 10 [Source:HGNC Symbol;Acc:HGNC:41]
1	229624273	229624546	274	53	4.09433	5.31875	2.44663	126	Promoter (1-2kb)	229599194	229625970	26777	-	ENSG00000135801	ENST00000366675	1424	TAF5L	TATA-box binding protein associated factor 5 like [Source:HGNC Symbol;Acc:HGNC:17304]
1	229624985	229625656	672	65	4.41829	6.55063	3.47849	442	Promoter (<=1kb)	229599194	229625970	26777	-	ENSG00000135801	ENST00000366675	314	TAF5L	TATA-box binding protein associated factor 5 like [Source:HGNC Symbol;Acc:HGNC:17304]
1	182390539	182392162	1624	40	3.0778	4.09981	1.46709	155	Promoter (<=1kb)	182378098	182391790	13693	-	ENSG00000135821	ENST00000331872	0	GLUL	glutamate-ammonia ligase [Source:HGNC Symbol;Acc:HGNC:4341]
1	182390539	182392162	1624	70	4.197	7.00002	3.87742	1358	Promoter (<=1kb)	182378098	182391790	13693	-	ENSG00000135821	ENST00000331872	0	GLUL	glutamate-ammonia ligase [Source:HGNC Symbol;Acc:HGNC:4341]
1	181021516	181023057	1542	63	3.57035	6.30332	3.27156	568	Promoter (<=1kb)	180972725	181022870	50146	-	ENSG00000135823	ENST00000258301	0	STX6	syntaxin 6 [Source:HGNC Symbol;Acc:HGNC:11441]
1	181021516	181023057	1542	124	5.44365	12.4274	8.66646	1191	Promoter (<=1kb)	180972725	181022870	50146	-	ENSG00000135823	ENST00000258301	0	STX6	syntaxin 6 [Source:HGNC Symbol;Acc:HGNC:11441]
1	181023302	181023667	366	56	3.45759	5.6135	2.69999	194	Promoter (<=1kb)	180972712	181023121	50410	-	ENSG00000135823	ENST00000542060	-181	STX6	syntaxin 6 [Source:HGNC Symbol;Acc:HGNC:11441]
1	181023824	181024401	578	54	3.3845	5.47077	2.57921	263	Promoter (<=1kb)	180972712	181023121	50410	-	ENSG00000135823	ENST00000542060	-703	STX6	syntaxin 6 [Source:HGNC Symbol;Acc:HGNC:11441]
1	182838795	182840193	1399	80	4.44901	8.04592	4.79152	150	Promoter (<=1kb)	182839347	182887982	48636	+	ENSG00000135829	ENST00000367549	0	DHX9	DExH-box helicase 9 [Source:HGNC Symbol;Acc:HGNC:2750]
1	182838795	182840193	1399	132	5.64083	13.2314	9.39312	528	Promoter (<=1kb)	182839347	182887982	48636	+	ENSG00000135829	ENST00000367549	0	DHX9	DExH-box helicase 9 [Source:HGNC Symbol;Acc:HGNC:2750]
1	182838795	182840193	1399	45	2.76515	4.54606	1.81272	863	Promoter (<=1kb)	182839347	182887982	48636	+	ENSG00000135829	ENST00000367549	0	DHX9	DExH-box helicase 9 [Source:HGNC Symbol;Acc:HGNC:2750]
1	179954121	179955645	1525	46	3.093	4.69531	1.94778	172	Promoter (<=1kb)	179954773	179996963	42191	+	ENSG00000135837	ENST00000491495	0	CEP350	centrosomal protein 350 [Source:HGNC Symbol;Acc:HGNC:24238]
1	179954121	179955645	1525	69	4.18295	6.97452	3.86689	586	Promoter (<=1kb)	179954773	179996963	42191	+	ENSG00000135837	ENST00000491495	0	CEP350	centrosomal protein 350 [Source:HGNC Symbol;Acc:HGNC:24238]
1	179954121	179955645	1525	127	6.41888	12.7496	8.94566	1171	Promoter (<=1kb)	179954773	179996963	42191	+	ENSG00000135837	ENST00000491495	0	CEP350	centrosomal protein 350 [Source:HGNC Symbol;Acc:HGNC:24238]
1	182788792	182790074	1283	47	3.34636	4.75735	2.00116	157	Promoter (<=1kb)	182789293	182830384	41092	+	ENSG00000135838	ENST00000488424	0	NPL	N-acetylneuraminate pyruvate lyase [Source:HGNC Symbol;Acc:HGNC:16781]
1	182788792	182790074	1283	103	4.53689	10.3959	6.83315	635	Promoter (<=1kb)	182789293	182830384	41092	+	ENSG00000135838	ENST00000488424	0	NPL	N-acetylneuraminate pyruvate lyase [Source:HGNC Symbol;Acc:HGNC:16781]
1	182788792	182790074	1283	90	4.51267	9.08897	5.70329	995	Promoter (<=1kb)	182789293	182830384	41092	+	ENSG00000135838	ENST00000488424	0	NPL	N-acetylneuraminate pyruvate lyase [Source:HGNC Symbol;Acc:HGNC:16781]
1	184803826	184804136	311	29	2.66821	2.96227	0.6115	256	Promoter (1-2kb)	184790724	184805985	15262	-	ENSG00000135842	ENST00000417056	1849	NIBAN1	niban apoptosis regulator 1 [Source:HGNC Symbol;Acc:HGNC:16784]
1	184973698	184974366	669	42	3.06504	4.2626	1.58993	251	Promoter (<=1kb)	184791032	184974508	183477	-	ENSG00000135842	ENST00000367511	142	NIBAN1	niban apoptosis regulator 1 [Source:HGNC Symbol;Acc:HGNC:16784]
1	184973698	184974366	669	41	3.02867	4.1977	1.5418	507	Promoter (<=1kb)	184791032	184974508	183477	-	ENSG00000135842	ENST00000367511	142	NIBAN1	niban apoptosis regulator 1 [Source:HGNC Symbol;Acc:HGNC:16784]
1	183022251	183023034	784	66	4.17798	6.69098	3.60944	230	Promoter (<=1kb)	183023420	183145592	122173	+	ENSG00000135862	ENST00000258341	-386	LAMC1	laminin subunit gamma 1 [Source:HGNC Symbol;Acc:HGNC:6492]
1	183023736	183024939	1204	75	4.47641	7.50068	4.30097	308	Promoter (<=1kb)	183023420	183145592	122173	+	ENSG00000135862	ENST00000258341	316	LAMC1	laminin subunit gamma 1 [Source:HGNC Symbol;Acc:HGNC:6492]
1	183023736	183024939	1204	40	3.0778	4.09981	1.46709	889	Promoter (<=1kb)	183023420	183145592	122173	+	ENSG00000135862	ENST00000258341	316	LAMC1	laminin subunit gamma 1 [Source:HGNC Symbol;Acc:HGNC:6492]
1	183093895	183094239	345	25	2.35536	2.59256	0.44686	107	Promoter (2-3kb)	183096544	183110631	14088	+	ENSG00000135862	ENST00000484114	-2305	LAMC1	laminin subunit gamma 1 [Source:HGNC Symbol;Acc:HGNC:6492]
1	174021396	174022959	1564	79	4.58196	7.99007	4.74097	605	Promoter (<=1kb)	173931084	174022357	91274	-	ENSG00000135870	ENST00000367696	0	RC3H1	ring finger and CCCH-type domains 1 [Source:HGNC Symbol;Acc:HGNC:29434]
1	174021396	174022959	1564	94	5.03641	9.47062	6.01587	943	Promoter (<=1kb)	173931084	174022357	91274	-	ENSG00000135870	ENST00000367696	0	RC3H1	ring finger and CCCH-type domains 1 [Source:HGNC Symbol;Acc:HGNC:29434]
1	174021396	174022959	1564	38	2.73027	3.81589	1.23531	1337	Promoter (<=1kb)	173931084	174022357	91274	-	ENSG00000135870	ENST00000367696	0	RC3H1	ring finger and CCCH-type domains 1 [Source:HGNC Symbol;Acc:HGNC:29434]
1	220045626	220046012	387	65	4.41829	6.55063	3.47849	201	Promoter (<=1kb)	219987296	220046451	59156	-	ENSG00000136628	ENST00000609181	439	EPRS1	glutamyl-prolyl-tRNA synthetase 1 [Source:HGNC Symbol;Acc:HGNC:3418]
1	220046257	220046658	402	92	5.07327	9.20079	5.80681	224	Promoter (<=1kb)	219968600	220046505	77906	-	ENSG00000136628	ENST00000366923	0	EPRS1	glutamyl-prolyl-tRNA synthetase 1 [Source:HGNC Symbol;Acc:HGNC:3418]
1	220047186	220047997	812	48	3.53038	4.85699	2.07336	359	Promoter (<=1kb)	220001201	220046530	45330	-	ENSG00000136628	ENST00000477030	-656	EPRS1	glutamyl-prolyl-tRNA synthetase 1 [Source:HGNC Symbol;Acc:HGNC:3418]
1	220047186	220047997	812	36	2.7076	3.61478	1.05837	657	Promoter (<=1kb)	220001201	220046530	45330	-	ENSG00000136628	ENST00000477030	-656	EPRS1	glutamyl-prolyl-tRNA synthetase 1 [Source:HGNC Symbol;Acc:HGNC:3418]
1	220883627	220883900	274	33	2.94552	3.38499	0.93435	80	Promoter (2-3kb)	220881069	220884493	3425	+	ENSG00000136630	ENST00000427693	2558	HLX	H2.0 like homeobox [Source:HGNC Symbol;Acc:HGNC:4978]
1	150067263	150068073	811	41	3.20944	4.13301	1.48112	553	Promoter (<=1kb)	150067279	150145163	77885	+	ENSG00000136631	ENST00000643970	0	VPS45	vacuolar protein sorting 45 homolog [Source:HGNC Symbol;Acc:HGNC:14579]
1	215566903	215568480	1578	61	3.40267	6.17589	3.1879	366	Promoter (<=1kb)	215567304	215621807	54504	+	ENSG00000136636	ENST00000259154	0	KCTD3	potassium channel tetramerization domain containing 3 [Source:HGNC Symbol;Acc:HGNC:21305]
1	215566903	215568480	1578	50	2.98152	5.03571	2.22097	856	Promoter (<=1kb)	215567304	215621807	54504	+	ENSG00000136636	ENST00000259154	0	KCTD3	potassium channel tetramerization domain containing 3 [Source:HGNC Symbol;Acc:HGNC:21305]
1	215566903	215568480	1578	53	3.31393	5.33188	2.45213	1334	Promoter (<=1kb)	215567304	215621807	54504	+	ENSG00000136636	ENST00000259154	0	KCTD3	potassium channel tetramerization domain containing 3 [Source:HGNC Symbol;Acc:HGNC:21305]
1	213051072	213051780	709	36	3.18448	3.60411	1.05192	331	Promoter (<=1kb)	213051233	213273464	222232	+	ENSG00000136643	ENST00000543354	0	RPS6KC1	ribosomal protein S6 kinase C1 [Source:HGNC Symbol;Acc:HGNC:10439]
1	213319438	213319711	274	29	2.74338	2.94973	0.59972	258	Distal Intergenic	213242060	213262816	20757	+	ENSG00000136643	ENST00000491616	77378	RPS6KC1	ribosomal protein S6 kinase C1 [Source:HGNC Symbol;Acc:HGNC:10439]
1	83998415	83999683	1269	70	4.197	7.00002	3.87742	530	Promoter (<=1kb)	83865024	83999132	134109	-	ENSG00000137941	ENST00000260505	0	TTLL7	tubulin tyrosine ligase like 7 [Source:HGNC Symbol;Acc:HGNC:26242]
1	88991710	88993640	1931	62	4.54926	6.2454	3.21614	653	Promoter (<=1kb)	88935773	88992776	57004	-	ENSG00000137944	ENST00000370491	0	KYAT3	kynurenine aminotransferase 3 [Source:HGNC Symbol;Acc:HGNC:33238]
1	88991710	88993640	1931	48	3.68191	4.88738	2.08202	1190	Promoter (<=1kb)	88935773	88992776	57004	-	ENSG00000137944	ENST00000370491	0	KYAT3	kynurenine aminotransferase 3 [Source:HGNC Symbol;Acc:HGNC:33238]
1	88893184	88893457	274	44	3.6394	4.43667	1.71264	152	Promoter (1-2kb)	88864044	88891944	27901	-	ENSG00000137947	ENST00000471471	-1240	GTF2B	general transcription factor IIB [Source:HGNC Symbol;Acc:HGNC:4648]
1	94237299	94237604	306	28	2.72955	2.82717	0.50378	251	Promoter (<=1kb)	94168905	94237584	68680	-	ENSG00000137962	ENST00000260526	0	ARHGAP29	Rho GTPase activating protein 29 [Source:HGNC Symbol;Acc:HGNC:30207]
1	8423157	8423430	274	28	2.72955	2.82717	0.50378	78	Promoter (<=1kb)	8365855	8423419	57565	-	ENSG00000142599	ENST00000460659	0	RERE	arginine-glutamic acid dipeptide repeats [Source:HGNC Symbol;Acc:HGNC:9965]
1	8703297	8703612	316	44	3.6394	4.43667	1.71264	169	Promoter (<=1kb)	8656193	8703219	47027	-	ENSG00000142599	ENST00000468247	-78	RERE	arginine-glutamic acid dipeptide repeats [Source:HGNC Symbol;Acc:HGNC:9965]
1	2643539	2644050	512	36	3.18448	3.60411	1.05192	82	Intron (ENST00000401095/ENSG00000215912, intron 8 of 8)	2590639	2633016	42378	-	ENSG00000142606	ENST00000378412	-10523	MMEL1	membrane metalloendopeptidase like 1 [Source:HGNC Symbol;Acc:HGNC:14668]
1	2687855	2688330	476	75	3.57843	7.52192	4.31954	314	Intron (ENST00000401095/ENSG00000215912, intron 6 of 8)	2590639	2633016	42378	-	ENSG00000142606	ENST00000378412	-54839	MMEL1	membrane metalloendopeptidase like 1 [Source:HGNC Symbol;Acc:HGNC:14668]
1	15246315	15248066	1752	40	3.0778	4.09981	1.46709	360	Promoter (<=1kb)	15247272	15398126	150855	+	ENSG00000142621	ENST00000358897	0	FHAD1	forkhead associated phosphopeptide binding domain 1 [Source:HGNC Symbol;Acc:HGNC:29408]
1	15246315	15248066	1752	57	4.0501	5.70062	2.75822	717	Promoter (<=1kb)	15247272	15398126	150855	+	ENSG00000142621	ENST00000358897	0	FHAD1	forkhead associated phosphopeptide binding domain 1 [Source:HGNC Symbol;Acc:HGNC:29408]
1	15341722	15342068	347	25	2.25633	2.5388	0.4072	192	Promoter (<=1kb)	15341761	15384558	42798	+	ENSG00000142621	ENST00000444385	0	FHAD1	forkhead associated phosphopeptide binding domain 1 [Source:HGNC Symbol;Acc:HGNC:29408]
1	17214965	17215238	274	35	3.05097	3.54495	1.05192	114	Intron (ENST00000375471/ENSG00000142623, intron 1 of 15)	17223487	17226158	2672	+	ENSG00000142623	ENST00000483501	-8249	PADI1	peptidyl arginine deiminase 1 [Source:HGNC Symbol;Acc:HGNC:18367]
1	16205958	16207634	1677	92	5.52286	9.29513	5.86176	247	Promoter (<=1kb)	16197854	16207011	9158	-	ENSG00000142632	ENST00000478117	0	ARHGEF19	Rho guanine nucleotide exchange factor 19 [Source:HGNC Symbol;Acc:HGNC:26604]
1	16205958	16207634	1677	90	5.58977	9.06447	5.68204	902	Promoter (<=1kb)	16197854	16207011	9158	-	ENSG00000142632	ENST00000478117	0	ARHGEF19	Rho guanine nucleotide exchange factor 19 [Source:HGNC Symbol;Acc:HGNC:26604]
1	15409606	15410700	1095	59	4.36111	5.95164	2.98737	194	Promoter (<=1kb)	15409888	15430339	20452	+	ENSG00000142634	ENST00000375980	0	EFHD2	EF-hand domain family member D2 [Source:HGNC Symbol;Acc:HGNC:28670]
1	15409606	15410700	1095	56	4.14845	5.61965	2.69999	891	Promoter (<=1kb)	15409888	15430339	20452	+	ENSG00000142634	ENST00000375980	0	EFHD2	EF-hand domain family member D2 [Source:HGNC Symbol;Acc:HGNC:28670]
1	10398223	10399989	1767	82	5.45911	8.21683	4.92603	253	Promoter (<=1kb)	10398592	10411552	12961	+	ENSG00000142657	ENST00000491493	0	PGD	phosphogluconate dehydrogenase [Source:HGNC Symbol;Acc:HGNC:8891]
1	26279763	26280349	587	40	3.38478	4.05034	1.44101	327	Promoter (<=1kb)	26280086	26281522	1437	+	ENSG00000142669	ENST00000270792	0	SH3BGRL3	SH3 domain binding glutamate rich protein like 3 [Source:HGNC Symbol;Acc:HGNC:15568]
1	26281215	26281584	370	33	2.94552	3.38499	0.93435	257	Promoter (1-2kb)	26280122	26281450	1329	+	ENSG00000142669	ENST00000319041	1093	SH3BGRL3	SH3 domain binding glutamate rich protein like 3 [Source:HGNC Symbol;Acc:HGNC:15568]
1	26283591	26284107	517	26	2.59011	2.62469	0.47231	149	Intron (ENST00000314675/ENSG00000158062, intron 8 of 10)	26280122	26281450	1329	+	ENSG00000142669	ENST00000319041	3469	SH3BGRL3	SH3 domain binding glutamate rich protein like 3 [Source:HGNC Symbol;Acc:HGNC:15568]
1	26177338	26177621	284	51	3.84821	5.14939	2.31975	124	Promoter (<=1kb)	26177484	26183795	6312	+	ENSG00000142675	ENST00000481077	0	CNKSR1	connector enhancer of kinase suppressor of Ras 1 [Source:HGNC Symbol;Acc:HGNC:19700]
1	24141854	24142127	274	44	3.6394	4.43667	1.71264	113	Promoter (1-2kb)	24119771	24143140	23370	-	ENSG00000142677	ENST00000270800	1013	IL22RA1	interleukin 22 receptor subunit alpha 1 [Source:HGNC Symbol;Acc:HGNC:13700]
1	35718082	35719536	1455	92	5.91403	9.25533	5.83783	432	Promoter (<=1kb)	35713877	35718884	5008	-	ENSG00000142686	ENST00000270815	0	C1orf216	chromosome 1 open reading frame 216 [Source:HGNC Symbol;Acc:HGNC:26800]
1	35718082	35719536	1455	92	5.91403	9.25533	5.83783	911	Promoter (<=1kb)	35713877	35718884	5008	-	ENSG00000142686	ENST00000270815	0	C1orf216	chromosome 1 open reading frame 216 [Source:HGNC Symbol;Acc:HGNC:26800]
1	35555811	35556364	554	44	3.63809	4.43467	1.71264	409	Promoter (<=1kb)	35506739	35554987	48249	-	ENSG00000142687	ENST00000494948	-824	KIAA0319L	KIAA0319 like [Source:HGNC Symbol;Acc:HGNC:30071]
1	35556700	35557396	697	53	3.81849	5.32744	2.44813	562	Promoter (<=1kb)	35466610	35557375	90766	-	ENSG00000142687	ENST00000470388	0	KIAA0319L	KIAA0319 like [Source:HGNC Symbol;Acc:HGNC:30071]
1	36322778	36323788	1011	60	4.45241	6.09414	3.12094	823	Promoter (<=1kb)	36322030	36323645	1616	-	ENSG00000142694	ENST00000490466	0	EVA1B	eva-1 homolog B [Source:HGNC Symbol;Acc:HGNC:25558]
1	27365490	27366607	1118	65	4.41829	6.55063	3.47849	750	Promoter (<=1kb)	27355186	27366858	11673	-	ENSG00000142733	ENST00000374040	251	MAP3K6	mitogen-activated protein kinase kinase kinase 6 [Source:HGNC Symbol;Acc:HGNC:6858]
1	27366823	27367230	408	28	2.64587	2.80568	0.50378	152	Promoter (<=1kb)	27355184	27366961	11778	-	ENSG00000142733	ENST00000357582	0	MAP3K6	mitogen-activated protein kinase kinase kinase 6 [Source:HGNC Symbol;Acc:HGNC:6858]
1	26888305	26888578	274	41	3.41879	4.10184	1.46709	188	Promoter (<=1kb)	26886042	26888940	2899	-	ENSG00000142751	ENST00000461282	362	GPN2	GPN-loop GTPase 2 [Source:HGNC Symbol;Acc:HGNC:25513]
1	26889368	26890157	790	92	5.91189	9.25189	5.83783	186	Promoter (<=1kb)	26884233	26890260	6028	-	ENSG00000142751	ENST00000431781	103	GPN2	GPN-loop GTPase 2 [Source:HGNC Symbol;Acc:HGNC:25513]
1	27349587	27350892	1306	58	4.1578	5.87294	2.91642	516	Promoter (<=1kb)	27349747	27351579	1833	+	ENSG00000142765	ENST00000485269	0	SYTL1	synaptotagmin like 1 [Source:HGNC Symbol;Acc:HGNC:15584]
1	27349587	27350892	1306	57	4.0501	5.70062	2.75822	842	Promoter (<=1kb)	27349747	27351579	1833	+	ENSG00000142765	ENST00000485269	0	SYTL1	synaptotagmin like 1 [Source:HGNC Symbol;Acc:HGNC:15584]
1	27234134	27235181	1048	39	3.31876	3.9504	1.34862	118	Promoter (<=1kb)	27234632	27308636	74005	+	ENSG00000142784	ENST00000319394	0	WDTC1	WD and tetratricopeptide repeats 1 [Source:HGNC Symbol;Acc:HGNC:29175]
1	27234134	27235181	1048	65	4.41829	6.55063	3.47849	605	Promoter (<=1kb)	27234632	27308636	74005	+	ENSG00000142784	ENST00000319394	0	WDTC1	WD and tetratricopeptide repeats 1 [Source:HGNC Symbol;Acc:HGNC:29175]
1	27299815	27300336	522	28	2.72955	2.82717	0.50378	95	Intron (ENST00000319394/ENSG00000142784, intron 12 of 15)	27305014	27306890	1877	+	ENSG00000142784	ENST00000472249	-4678	WDTC1	WD and tetratricopeptide repeats 1 [Source:HGNC Symbol;Acc:HGNC:29175]
1	21439799	21441033	1235	62	3.9172	6.22915	3.21614	293	Promoter (<=1kb)	21440128	21483467	43340	+	ENSG00000142794	ENST00000454000	0	NBPF3	NBPF member 3 [Source:HGNC Symbol;Acc:HGNC:25076]
1	21439799	21441033	1235	82	5.45911	8.21683	4.92603	793	Promoter (<=1kb)	21440128	21483467	43340	+	ENSG00000142794	ENST00000454000	0	NBPF3	NBPF member 3 [Source:HGNC Symbol;Acc:HGNC:25076]
1	21934307	21934580	274	35	3.02386	3.50385	1.01488	99	Promoter (2-3kb)	21822244	21937310	115067	-	ENSG00000142798	ENST00000374695	2730	HSPG2	heparan sulfate proteoglycan 2 [Source:HGNC Symbol;Acc:HGNC:5273]
1	21936745	21937098	354	94	5.80783	9.419	5.97567	175	Promoter (<=1kb)	21822244	21937310	115067	-	ENSG00000142798	ENST00000374695	212	HSPG2	heparan sulfate proteoglycan 2 [Source:HGNC Symbol;Acc:HGNC:5273]
1	21937493	21939013	1521	24	2.48907	2.47896	0.36676	1002	Promoter (<=1kb)	21822244	21937310	115067	-	ENSG00000142798	ENST00000374695	-183	HSPG2	heparan sulfate proteoglycan 2 [Source:HGNC Symbol;Acc:HGNC:5273]
1	21937493	21939013	1521	50	3.77982	5.04181	2.22108	1301	Promoter (<=1kb)	21822244	21937310	115067	-	ENSG00000142798	ENST00000374695	-183	HSPG2	heparan sulfate proteoglycan 2 [Source:HGNC Symbol;Acc:HGNC:5273]
1	63522905	63523178	274	72	5.00418	7.21256	4.05412	233	Promoter (<=1kb)	63451725	63523182	71458	-	ENSG00000142856	ENST00000460394	4	ITGB3BP	integrin subunit beta 3 binding protein [Source:HGNC Symbol;Acc:HGNC:6157]
1	67429854	67431082	1229	66	4.65407	6.66019	3.58278	594	Promoter (<=1kb)	67407810	67430402	22593	-	ENSG00000142864	ENST00000361219	0	SERBP1	SERPINE1 mRNA binding protein 1 [Source:HGNC Symbol;Acc:HGNC:17860]
1	67429854	67431082	1229	74	4.78648	7.43461	4.24464	1019	Promoter (<=1kb)	67407810	67430402	22593	-	ENSG00000142864	ENST00000361219	0	SERBP1	SERPINE1 mRNA binding protein 1 [Source:HGNC Symbol;Acc:HGNC:17860]
1	67431317	67431590	274	31	2.90391	3.18711	0.78427	230	Promoter (<=1kb)	67407810	67430415	22606	-	ENSG00000142864	ENST00000370994	-902	SERBP1	SERPINE1 mRNA binding protein 1 [Source:HGNC Symbol;Acc:HGNC:17860]
1	85275395	85277676	2282	54	3.6374	5.48743	2.58619	830	Promoter (<=1kb)	85265776	85276632	10857	-	ENSG00000142867	ENST00000648566	0	BCL10	BCL10 immune signaling adaptor [Source:HGNC Symbol;Acc:HGNC:989]
1	85275395	85277676	2282	169	8.3156	16.974	12.8257	1238	Promoter (<=1kb)	85265776	85276632	10857	-	ENSG00000142867	ENST00000648566	0	BCL10	BCL10 immune signaling adaptor [Source:HGNC Symbol;Acc:HGNC:989]
1	85580309	85581199	891	53	4.09433	5.31875	2.44663	604	Promoter (<=1kb)	85580761	85583950	3190	+	ENSG00000142871	ENST00000451137	0	CCN1	cellular communication network factor 1 [Source:HGNC Symbol;Acc:HGNC:2654]
1	85581374	85581732	359	36	3.18448	3.60411	1.05192	237	Promoter (<=1kb)	85581463	85583930	2468	+	ENSG00000142871	ENST00000675083	0	CCN1	cellular communication network factor 1 [Source:HGNC Symbol;Acc:HGNC:2654]
1	84077999	84078414	416	43	3.56193	4.3189	1.64203	255	Promoter (<=1kb)	84078062	84238498	160437	+	ENSG00000142875	ENST00000370689	0	PRKACB	protein kinase cAMP-activated catalytic subunit beta [Source:HGNC Symbol;Acc:HGNC:9381]
1	77219049	77219403	355	39	3.35144	3.99987	1.39476	200	Promoter (<=1kb)	77154494	77219426	64933	-	ENSG00000142892	ENST00000478391	23	PIGK	phosphatidylinositol glycan anchor biosynthesis class K [Source:HGNC Symbol;Acc:HGNC:8965]
1	44775101	44775499	399	45	3.47136	4.55332	1.81272	130	Promoter (<=1kb)	44775251	44778087	2837	+	ENSG00000142937	ENST00000497035	0	RPS8	ribosomal protein S8 [Source:HGNC Symbol;Acc:HGNC:10441]
1	44777358	44777644	287	50	3.77982	5.04181	2.22108	131	Promoter (<=1kb)	44777550	44778663	1114	+	ENSG00000142937	ENST00000484599	0	RPS8	ribosomal protein S8 [Source:HGNC Symbol;Acc:HGNC:10441]
1	44739887	44740469	583	64	4.17227	6.41169	3.37017	348	Promoter (<=1kb)	44739953	44756148	16196	+	ENSG00000142945	ENST00000455186	0	KIF2C	kinesin family member 2C [Source:HGNC Symbol;Acc:HGNC:6393]
1	44741446	44741887	442	36	3.02546	3.66442	1.1049	356	Promoter (1-2kb)	44739953	44756148	16196	+	ENSG00000142945	ENST00000455186	1493	KIF2C	kinesin family member 2C [Source:HGNC Symbol;Acc:HGNC:6393]
1	43538472	43538745	274	39	3.31876	3.9504	1.34862	231	Promoter (<=1kb)	43538198	43580078	41881	+	ENSG00000142949	ENST00000372405	274	PTPRF	protein tyrosine phosphatase receptor type F [Source:HGNC Symbol;Acc:HGNC:9670]
1	43549854	43550184	331	44	3.56001	4.49526	1.76508	256	Intron (ENST00000496043/ENSG00000142949, intron 4 of 4)	43545076	43579284	34209	+	ENSG00000142949	ENST00000437607	4778	PTPRF	protein tyrosine phosphatase receptor type F [Source:HGNC Symbol;Acc:HGNC:9670]
1	43550758	43551160	403	37	3.19415	3.76181	1.19346	198	Intron (ENST00000496043/ENSG00000142949, intron 4 of 4)	43545076	43579284	34209	+	ENSG00000142949	ENST00000437607	5682	PTPRF	protein tyrosine phosphatase receptor type F [Source:HGNC Symbol;Acc:HGNC:9670]
1	46757167	46757576	410	48	3.77037	4.81949	2.04454	173	Promoter (<=1kb)	46757838	46810850	53013	+	ENSG00000142973	ENST00000546128	-262	CYP4B1	cytochrome P450 family 4 subfamily B member 1 [Source:HGNC Symbol;Acc:HGNC:2644]
1	46789055	46789396	342	34	3.05278	3.40789	0.95366	200	Intron (ENST00000546128/ENSG00000142973, intron 5 of 5)	46798998	46814759	15762	+	ENSG00000142973	ENST00000640628	-9602	CYP4B1	cytochrome P450 family 4 subfamily B member 1 [Source:HGNC Symbol;Acc:HGNC:2644]
1	53520602	53520875	274	27	2.67144	2.74257	0.50378	114	Exon (ENST00000312233/ENSG00000174332, exon 6 of 10)	53459976	53464679	4704	+	ENSG00000143006	ENST00000463126	60626	DMRTB1	DMRT like family B with proline rich C-terminal 1 [Source:HGNC Symbol;Acc:HGNC:13913]
1	87328216	87328489	274	53	4.09433	5.31875	2.44663	186	Promoter (<=1kb)	87328880	87348923	20044	+	ENSG00000143013	ENST00000370544	-391	LMO4	LIM domain only 4 [Source:HGNC Symbol;Acc:HGNC:6644]
1	87330610	87330913	304	44	3.6394	4.43667	1.71264	227	Promoter (<=1kb)	87331668	87345408	13741	+	ENSG00000143013	ENST00000370542	-755	LMO4	LIM domain only 4 [Source:HGNC Symbol;Acc:HGNC:6644]
1	87331319	87331639	321	36	3.18448	3.60411	1.05192	92	Promoter (<=1kb)	87331668	87345408	13741	+	ENSG00000143013	ENST00000370542	-29	LMO4	LIM domain only 4 [Source:HGNC Symbol;Acc:HGNC:6644]
1	87331810	87332512	703	36	3.18448	3.60411	1.05192	264	Promoter (<=1kb)	87331781	87345015	13235	+	ENSG00000143013	ENST00000489303	29	LMO4	LIM domain only 4 [Source:HGNC Symbol;Acc:HGNC:6644]
1	109466152	109466431	280	32	2.45748	3.28158	0.86646	127	Promoter (<=1kb)	109466546	109482134	15589	+	ENSG00000143028	ENST00000369872	-115	SYPL2	synaptophysin like 2 [Source:HGNC Symbol;Acc:HGNC:27638]
1	109466682	109467037	356	40	2.87207	4.08749	1.46709	122	Promoter (<=1kb)	109466546	109482134	15589	+	ENSG00000143028	ENST00000369872	136	SYPL2	synaptophysin like 2 [Source:HGNC Symbol;Acc:HGNC:27638]
1	94820131	94820755	625	53	4.09433	5.31875	2.44663	136	Promoter (<=1kb)	94820342	94895052	74711	+	ENSG00000143036	ENST00000446120	0	SLC44A3	solute carrier family 44 member 3 [Source:HGNC Symbol;Acc:HGNC:28689]
1	116665687	116666197	511	44	3.1796	4.46558	1.73711	303	Promoter (<=1kb)	116577220	116666431	89212	-	ENSG00000143061	ENST00000318837	234	IGSF3	immunoglobulin superfamily member 3 [Source:HGNC Symbol;Acc:HGNC:5950]
1	116666772	116668622	1851	77	4.31623	7.79228	4.56329	500	Promoter (<=1kb)	116574399	116667755	93357	-	ENSG00000143061	ENST00000369483	0	IGSF3	immunoglobulin superfamily member 3 [Source:HGNC Symbol;Acc:HGNC:5950]
1	116666772	116668622	1851	69	4.01441	6.93383	3.83071	1294	Promoter (<=1kb)	116574399	116667755	93357	-	ENSG00000143061	ENST00000369483	0	IGSF3	immunoglobulin superfamily member 3 [Source:HGNC Symbol;Acc:HGNC:5950]
1	119647749	119648107	359	51	3.58113	5.1613	2.32922	197	Promoter (<=1kb)	119619377	119648266	28890	-	ENSG00000143067	ENST00000421812	159	ZNF697	zinc finger protein 697 [Source:HGNC Symbol;Acc:HGNC:32034]
1	112395834	112396134	301	36	2.7076	3.61478	1.05837	141	Promoter (<=1kb)	112396214	112461164	64951	+	ENSG00000143079	ENST00000271277	-80	CTTNBP2NL	CTTNBP2 N-terminal like [Source:HGNC Symbol;Acc:HGNC:25330]
1	110033844	110034200	357	43	3.14047	4.39649	1.71072	170	Promoter (<=1kb)	110034624	110054641	20018	+	ENSG00000143093	ENST00000369795	-424	STRIP1	striatin interacting protein 1 [Source:HGNC Symbol;Acc:HGNC:25916]
1	110034469	110035211	743	84	4.67932	8.47885	5.15099	202	Promoter (<=1kb)	110034624	110054641	20018	+	ENSG00000143093	ENST00000369795	0	STRIP1	striatin interacting protein 1 [Source:HGNC Symbol;Acc:HGNC:25916]
1	110541327	110541822	496	36	2.90281	3.63243	1.07366	142	Intron (ENST00000640680/ENSG00000177301, intron 3 of 8)	110517217	110519175	1959	-	ENSG00000143105	ENST00000369771	-22152	KCNA10	potassium voltage-gated channel subfamily A member 10 [Source:HGNC Symbol;Acc:HGNC:6219]
1	109425735	109426711	977	79	4.00278	7.9975	4.74735	282	Promoter (<=1kb)	109399042	109426448	27407	-	ENSG00000143106	ENST00000271308	0	PSMA5	proteasome 20S subunit alpha 5 [Source:HGNC Symbol;Acc:HGNC:9534]
1	109425735	109426711	977	101	3.81488	10.1998	6.69043	806	Promoter (<=1kb)	109399042	109426448	27407	-	ENSG00000143106	ENST00000271308	0	PSMA5	proteasome 20S subunit alpha 5 [Source:HGNC Symbol;Acc:HGNC:9534]
1	109247751	109248240	490	25	2.11452	2.58798	0.44364	116	Promoter (1-2kb)	109249539	109275751	26213	+	ENSG00000143126	ENST00000271332	-1299	CELSR2	cadherin EGF LAG seven-pass G-type receptor 2 [Source:HGNC Symbol;Acc:HGNC:3231]
1	109248525	109249570	1046	35	2.43984	3.5142	1.02415	496	Promoter (<=1kb)	109249539	109275751	26213	+	ENSG00000143126	ENST00000271332	0	CELSR2	cadherin EGF LAG seven-pass G-type receptor 2 [Source:HGNC Symbol;Acc:HGNC:3231]
1	109248525	109249570	1046	68	3.41577	6.88564	3.78409	862	Promoter (<=1kb)	109249539	109275751	26213	+	ENSG00000143126	ENST00000271332	0	CELSR2	cadherin EGF LAG seven-pass G-type receptor 2 [Source:HGNC Symbol;Acc:HGNC:3231]
1	109250020	109250771	752	38	2.67604	3.86693	1.2797	193	Promoter (<=1kb)	109249539	109275751	26213	+	ENSG00000143126	ENST00000271332	481	CELSR2	cadherin EGF LAG seven-pass G-type receptor 2 [Source:HGNC Symbol;Acc:HGNC:3231]
1	109273816	109275668	1853	80	3.61328	8.09865	4.83842	948	Promoter (2-3kb)	109270824	109275607	4784	+	ENSG00000143126	ENST00000498157	2992	CELSR2	cadherin EGF LAG seven-pass G-type receptor 2 [Source:HGNC Symbol;Acc:HGNC:3231]
1	109273816	109275668	1853	79	3.84143	7.90108	4.65582	1418	Promoter (2-3kb)	109270824	109275607	4784	+	ENSG00000143126	ENST00000498157	2992	CELSR2	cadherin EGF LAG seven-pass G-type receptor 2 [Source:HGNC Symbol;Acc:HGNC:3231]
1	168098307	168099014	708	44	3.56001	4.49526	1.76508	162	Intron (ENST00000682931/ENSG00000143147, intron 2 of 5)	168090446	168104909	14464	-	ENSG00000143147	ENST00000493800	5895	GPR161	G protein-coupled receptor 161 [Source:HGNC Symbol;Acc:HGNC:23694]
1	168136269	168136806	538	28	2.5182	2.85714	0.51715	521	Promoter (<=1kb)	168079543	168136707	57165	-	ENSG00000143147	ENST00000539777	0	GPR161	G protein-coupled receptor 161 [Source:HGNC Symbol;Acc:HGNC:23694]
1	168137249	168137734	486	30	2.48197	3.0591	0.69574	170	Promoter (<=1kb)	168079543	168137573	58031	-	ENSG00000143147	ENST00000271357	0	GPR161	G protein-coupled receptor 161 [Source:HGNC Symbol;Acc:HGNC:23694]
1	165698214	165699001	788	51	3.58113	5.1613	2.32922	247	Promoter (<=1kb)	165662216	165698863	36648	-	ENSG00000143149	ENST00000354775	0	ALDH9A1	aldehyde dehydrogenase 9 family member A1 [Source:HGNC Symbol;Acc:HGNC:412]
1	169105063	169107692	2630	119	5.96855	11.9312	8.21873	141	Promoter (<=1kb)	169105697	169132722	27026	+	ENSG00000143153	ENST00000367816	0	ATP1B1	ATPase Na+/K+ transporting subunit beta 1 [Source:HGNC Symbol;Acc:HGNC:804]
1	169105063	169107692	2630	130	6.13499	13.0445	9.22416	1139	Promoter (<=1kb)	169105697	169132722	27026	+	ENSG00000143153	ENST00000367816	0	ATP1B1	ATPase Na+/K+ transporting subunit beta 1 [Source:HGNC Symbol;Acc:HGNC:804]
1	169105063	169107692	2630	107	5.55324	10.7837	7.18812	1440	Promoter (<=1kb)	169105697	169132722	27026	+	ENSG00000143153	ENST00000367816	0	ATP1B1	ATPase Na+/K+ transporting subunit beta 1 [Source:HGNC Symbol;Acc:HGNC:804]
1	169105063	169107692	2630	49	3.48337	4.99403	2.18234	1901	Promoter (<=1kb)	169105697	169132722	27026	+	ENSG00000143153	ENST00000367816	0	ATP1B1	ATPase Na+/K+ transporting subunit beta 1 [Source:HGNC Symbol;Acc:HGNC:804]
1	169105063	169107692	2630	137	6.51966	13.7727	9.87308	2257	Promoter (<=1kb)	169105697	169132722	27026	+	ENSG00000143153	ENST00000367816	0	ATP1B1	ATPase Na+/K+ transporting subunit beta 1 [Source:HGNC Symbol;Acc:HGNC:804]
1	168177798	168178234	437	41	3.20944	4.13301	1.48112	197	Promoter (<=1kb)	168178962	168202109	23148	+	ENSG00000143155	ENST00000367833	-728	TIPRL	TOR signaling pathway regulator [Source:HGNC Symbol;Acc:HGNC:30231]
1	168178523	168179288	766	62	4.39196	6.24551	3.21614	361	Promoter (<=1kb)	168178962	168202109	23148	+	ENSG00000143155	ENST00000367833	0	TIPRL	TOR signaling pathway regulator [Source:HGNC Symbol;Acc:HGNC:30231]
1	168179606	168179897	292	54	3.62522	5.46592	2.57798	137	Promoter (<=1kb)	168179055	168192395	13341	+	ENSG00000143155	ENST00000367830	551	TIPRL	TOR signaling pathway regulator [Source:HGNC Symbol;Acc:HGNC:30231]
1	166838956	166839540	585	75	3.78075	7.50216	4.30097	347	Promoter (<=1kb)	166839447	166849208	9762	+	ENSG00000143157	ENST00000449930	0	POGK	pogo transposable element derived with KRAB domain [Source:HGNC Symbol;Acc:HGNC:18800]
1	166839794	166840506	713	63	3.72851	6.38007	3.34301	371	Promoter (<=1kb)	166840089	166854473	14385	+	ENSG00000143157	ENST00000367875	0	POGK	pogo transposable element derived with KRAB domain [Source:HGNC Symbol;Acc:HGNC:18800]
1	166840979	166841321	343	25	2.25633	2.5388	0.4072	211	Promoter (<=1kb)	166840089	166854473	14385	+	ENSG00000143157	ENST00000367875	890	POGK	pogo transposable element derived with KRAB domain [Source:HGNC Symbol;Acc:HGNC:18800]
1	167935649	167937271	1623	62	3.90408	6.20565	3.21358	158	Promoter (<=1kb)	167916675	167937072	20398	-	ENSG00000143158	ENST00000271373	0	MPC2	mitochondrial pyruvate carrier 2 [Source:HGNC Symbol;Acc:HGNC:24515]
1	167935649	167937271	1623	61	4.16563	6.13822	3.15717	413	Promoter (<=1kb)	167916675	167937072	20398	-	ENSG00000143158	ENST00000271373	0	MPC2	mitochondrial pyruvate carrier 2 [Source:HGNC Symbol;Acc:HGNC:24515]
1	167935649	167937271	1623	70	4.74668	7.08043	3.95269	1007	Promoter (<=1kb)	167916675	167937072	20398	-	ENSG00000143158	ENST00000271373	0	MPC2	mitochondrial pyruvate carrier 2 [Source:HGNC Symbol;Acc:HGNC:24515]
1	167935649	167937271	1623	80	4.81416	8.09221	4.83224	1496	Promoter (<=1kb)	167916675	167937072	20398	-	ENSG00000143158	ENST00000271373	0	MPC2	mitochondrial pyruvate carrier 2 [Source:HGNC Symbol;Acc:HGNC:24515]
1	167553111	167553896	786	42	3.28377	4.2529	1.58259	641	Promoter (<=1kb)	167529117	167553805	24689	-	ENSG00000143162	ENST00000466652	0	CREG1	cellular repressor of E1A stimulated genes 1 [Source:HGNC Symbol;Acc:HGNC:2351]
1	167935145	167935496	352	50	3.77982	5.04181	2.22108	137	Promoter (<=1kb)	167935783	167987547	51765	+	ENSG00000143164	ENST00000450548	-287	DCAF6	DDB1 and CUL4 associated factor 6 [Source:HGNC Symbol;Acc:HGNC:30002]
1	165402825	165403193	369	24	2.48907	2.47896	0.36676	89	Intron (ENST00000359842/ENSG00000143171, intron 9 of 9)	165410750	165424972	14223	-	ENSG00000143171	ENST00000470566	21779	RXRG	retinoid X receptor gamma [Source:HGNC Symbol;Acc:HGNC:10479]
1	165826857	165827215	359	37	2.87877	3.75825	1.19164	94	Promoter (<=1kb)	165827614	165911618	84005	+	ENSG00000143179	ENST00000367879	-399	UCK2	uridine-cytidine kinase 2 [Source:HGNC Symbol;Acc:HGNC:12562]
1	165827532	165828402	871	68	3.83577	6.84665	3.74864	263	Promoter (<=1kb)	165827614	165911618	84005	+	ENSG00000143179	ENST00000367879	0	UCK2	uridine-cytidine kinase 2 [Source:HGNC Symbol;Acc:HGNC:12562]
1	165827532	165828402	871	75	4.0614	7.57153	4.36308	759	Promoter (<=1kb)	165827614	165911618	84005	+	ENSG00000143179	ENST00000367879	0	UCK2	uridine-cytidine kinase 2 [Source:HGNC Symbol;Acc:HGNC:12562]
1	165833360	165833633	274	25	2.47027	2.5462	0.41291	160	Intron (ENST00000367879/ENSG00000143179, intron 1 of 6)	165827805	165911608	83804	+	ENSG00000143179	ENST00000642653	5555	UCK2	uridine-cytidine kinase 2 [Source:HGNC Symbol;Acc:HGNC:12562]
1	165768623	165769165	543	58	4.1578	5.87294	2.91642	339	Promoter (<=1kb)	165724293	165768922	44630	-	ENSG00000143183	ENST00000612311	0	TMCO1	transmembrane and coiled-coil domains 1 [Source:HGNC Symbol;Acc:HGNC:18188]
1	167219426	167223104	3679	122	6.62743	12.2894	8.54004	214	Promoter (<=1kb)	167220876	167365569	144694	+	ENSG00000143190	ENST00000559038	0	POU2F1	POU class 2 homeobox 1 [Source:HGNC Symbol;Acc:HGNC:9212]
1	167219426	167223104	3679	222	8.67381	22.2678	17.793	950	Promoter (<=1kb)	167220876	167365569	144694	+	ENSG00000143190	ENST00000559038	0	POU2F1	POU class 2 homeobox 1 [Source:HGNC Symbol;Acc:HGNC:9212]
1	167219426	167223104	3679	248	10.6775	24.8654	20.2672	1549	Promoter (<=1kb)	167220876	167365569	144694	+	ENSG00000143190	ENST00000559038	0	POU2F1	POU class 2 homeobox 1 [Source:HGNC Symbol;Acc:HGNC:9212]
1	167219426	167223104	3679	121	5.87581	12.1498	8.41844	2437	Promoter (<=1kb)	167220876	167365569	144694	+	ENSG00000143190	ENST00000559038	0	POU2F1	POU class 2 homeobox 1 [Source:HGNC Symbol;Acc:HGNC:9212]
1	167219426	167223104	3679	106	6.10193	10.6205	7.03947	3127	Promoter (<=1kb)	167220876	167365569	144694	+	ENSG00000143190	ENST00000559038	0	POU2F1	POU class 2 homeobox 1 [Source:HGNC Symbol;Acc:HGNC:9212]
1	166908032	166908457	426	31	2.70482	3.15692	0.76849	222	Promoter (<=1kb)	166895711	166908080	12370	-	ENSG00000143195	ENST00000414590	0	ILDR2	immunoglobulin like domain containing receptor 2 [Source:HGNC Symbol;Acc:HGNC:18131]
1	165629865	165630138	274	48	3.65008	4.83707	2.05778	237	Promoter (1-2kb)	165631213	165661796	30584	+	ENSG00000143198	ENST00000367888	-1075	MGST3	microsomal glutathione S-transferase 3 [Source:HGNC Symbol;Acc:HGNC:7064]
1	165630703	165631388	686	54	3.3845	5.47077	2.57921	169	Promoter (<=1kb)	165631213	165661796	30584	+	ENSG00000143198	ENST00000367888	0	MGST3	microsomal glutathione S-transferase 3 [Source:HGNC Symbol;Acc:HGNC:7064]
1	165632442	165632953	512	48	3.65008	4.83707	2.05778	68	Promoter (<=1kb)	165632240	165656133	23894	+	ENSG00000143198	ENST00000627653	202	MGST3	microsomal glutathione S-transferase 3 [Source:HGNC Symbol;Acc:HGNC:7064]
1	176205682	176209096	3415	47	3.3576	4.77688	2.00551	156	Promoter (<=1kb)	175944831	176206691	261861	-	ENSG00000143207	ENST00000367667	0	COP1	COP1 E3 ubiquitin ligase [Source:HGNC Symbol;Acc:HGNC:17440]
1	176205682	176209096	3415	48	3.53038	4.85699	2.07336	549	Promoter (<=1kb)	175944831	176206691	261861	-	ENSG00000143207	ENST00000367667	0	COP1	COP1 E3 ubiquitin ligase [Source:HGNC Symbol;Acc:HGNC:17440]
1	176205682	176209096	3415	75	4.0614	7.57153	4.36308	911	Promoter (<=1kb)	175944831	176206691	261861	-	ENSG00000143207	ENST00000367667	0	COP1	COP1 E3 ubiquitin ligase [Source:HGNC Symbol;Acc:HGNC:17440]
1	176205682	176209096	3415	112	5.08136	11.287	7.64169	1353	Promoter (<=1kb)	175944831	176206691	261861	-	ENSG00000143207	ENST00000367667	0	COP1	COP1 E3 ubiquitin ligase [Source:HGNC Symbol;Acc:HGNC:17440]
1	176205682	176209096	3415	196	6.6163	19.6866	15.3624	1946	Promoter (<=1kb)	175944831	176206691	261861	-	ENSG00000143207	ENST00000367667	0	COP1	COP1 E3 ubiquitin ligase [Source:HGNC Symbol;Acc:HGNC:17440]
1	176205682	176209096	3415	36	2.7076	3.61478	1.05837	3223	Promoter (<=1kb)	175944831	176206691	261861	-	ENSG00000143207	ENST00000367667	0	COP1	COP1 E3 ubiquitin ligase [Source:HGNC Symbol;Acc:HGNC:17440]
1	161153897	161154573	677	53	4.09433	5.31875	2.44663	245	Promoter (<=1kb)	161153978	161158856	4879	+	ENSG00000143222	ENST00000368003	0	UFC1	ubiquitin-fold modifier conjugating enzyme 1 [Source:HGNC Symbol;Acc:HGNC:26941]
1	161165860	161166192	333	36	2.7076	3.61478	1.05837	157	Promoter (<=1kb)	161166056	161168095	2040	+	ENSG00000143224	ENST00000652729	0	PPOX	protoporphyrinogen oxidase [Source:HGNC Symbol;Acc:HGNC:9280]
1	163322167	163322961	795	61	4.35112	6.1807	3.19171	654	Promoter (<=1kb)	163322046	163345718	23673	+	ENSG00000143228	ENST00000497990	121	NUF2	NUF2 component of NDC80 kinetochore complex [Source:HGNC Symbol;Acc:HGNC:14621]
1	161313697	161314825	1129	43	3.14047	4.39649	1.71072	158	Promoter (<=1kb)	161314381	161328495	14115	+	ENSG00000143252	ENST00000515731	0	SDHC	succinate dehydrogenase complex subunit C [Source:HGNC Symbol;Acc:HGNC:10682]
1	161313697	161314825	1129	49	3.36083	4.99339	2.18179	620	Promoter (<=1kb)	161314381	161328495	14115	+	ENSG00000143252	ENST00000515731	0	SDHC	succinate dehydrogenase complex subunit C [Source:HGNC Symbol;Acc:HGNC:10682]
1	161159170	161160036	867	77	4.47681	7.79824	4.56329	247	Promoter (<=1kb)	161159450	161162368	2919	+	ENSG00000143258	ENST00000492950	0	USP21	ubiquitin specific peptidase 21 [Source:HGNC Symbol;Acc:HGNC:12620]
1	161159170	161160036	867	80	4.81416	8.09221	4.83224	691	Promoter (<=1kb)	161159450	161162368	2919	+	ENSG00000143258	ENST00000492950	0	USP21	ubiquitin specific peptidase 21 [Source:HGNC Symbol;Acc:HGNC:12620]
1	161161752	161162177	426	24	2.42995	2.48657	0.36676	129	Promoter (<=1kb)	161161363	161165723	4361	+	ENSG00000143258	ENST00000487163	389	USP21	ubiquitin specific peptidase 21 [Source:HGNC Symbol;Acc:HGNC:12620]
1	156750127	156751464	1338	86	4.75661	8.62225	5.27458	1159	Promoter (<=1kb)	156750610	156791792	41183	+	ENSG00000143294	ENST00000491853	0	PRCC	proline rich mitotic checkpoint control factor [Source:HGNC Symbol;Acc:HGNC:9343]
1	156750127	156751464	1338	48	3.65008	4.83707	2.05778	234	Promoter (<=1kb)	156750610	156791792	41183	+	ENSG00000143294	ENST00000491853	0	PRCC	proline rich mitotic checkpoint control factor [Source:HGNC Symbol;Acc:HGNC:9343]
1	156727868	156729055	1188	81	4.85076	8.15551	4.89169	231	Promoter (<=1kb)	156728442	156736949	8508	+	ENSG00000143303	ENST00000368218	0	RRNAD1	ribosomal RNA adenine dimethylase domain containing 1 [Source:HGNC Symbol;Acc:HGNC:24273]
1	156727868	156729055	1188	94	5.01954	9.43913	5.99337	780	Promoter (<=1kb)	156728442	156736949	8508	+	ENSG00000143303	ENST00000368218	0	RRNAD1	ribosomal RNA adenine dimethylase domain containing 1 [Source:HGNC Symbol;Acc:HGNC:24273]
1	156730084	156730431	348	44	3.2827	4.44571	1.71798	176	Promoter (<=1kb)	156729516	156733492	3977	+	ENSG00000143303	ENST00000484742	568	RRNAD1	ribosomal RNA adenine dimethylase domain containing 1 [Source:HGNC Symbol;Acc:HGNC:24273]
1	156740631	156741846	1216	85	4.74067	8.59276	5.25315	330	Promoter (<=1kb)	156737303	156741088	3786	-	ENSG00000143314	ENST00000361531	0	MRPL24	mitochondrial ribosomal protein L24 [Source:HGNC Symbol;Acc:HGNC:14037]
1	156740631	156741846	1216	90	4.51267	9.08897	5.70329	591	Promoter (<=1kb)	156737303	156741088	3786	-	ENSG00000143314	ENST00000361531	0	MRPL24	mitochondrial ribosomal protein L24 [Source:HGNC Symbol;Acc:HGNC:14037]
1	156742251	156742617	367	86	4.75661	8.62225	5.27458	148	Promoter (<=1kb)	156737530	156741590	4061	-	ENSG00000143314	ENST00000434558	-661	MRPL24	mitochondrial ribosomal protein L24 [Source:HGNC Symbol;Acc:HGNC:14037]
1	160031584	160032670	1087	45	3.47135	4.55332	1.81272	453	Promoter (<=1kb)	160024953	160031990	7038	-	ENSG00000143315	ENST00000368090	0	PIGM	phosphatidylinositol glycan anchor biosynthesis class M [Source:HGNC Symbol;Acc:HGNC:18858]
1	156702551	156702824	274	39	3.22965	3.98353	1.38044	179	Promoter (2-3kb)	156699606	156705583	5978	-	ENSG00000143320	ENST00000368222	2759	CRABP2	cellular retinoic acid binding protein 2 [Source:HGNC Symbol;Acc:HGNC:2339]
1	156705013	156706496	1484	44	3.2827	4.44571	1.71798	146	Promoter (<=1kb)	156699606	156705583	5978	-	ENSG00000143320	ENST00000368222	0	CRABP2	cellular retinoic acid binding protein 2 [Source:HGNC Symbol;Acc:HGNC:2339]
1	156705013	156706496	1484	54	3.6374	5.48743	2.58619	1270	Promoter (<=1kb)	156699606	156705583	5978	-	ENSG00000143320	ENST00000368222	0	CRABP2	cellular retinoic acid binding protein 2 [Source:HGNC Symbol;Acc:HGNC:2339]
1	156707583	156707856	274	39	3.17606	3.90004	1.31123	211	Promoter (1-2kb)	156700875	156705816	4942	-	ENSG00000143320	ENST00000368220	-1767	CRABP2	cellular retinoic acid binding protein 2 [Source:HGNC Symbol;Acc:HGNC:2339]
1	156747792	156748154	363	53	3.81849	5.32744	2.44813	232	Promoter (<=1kb)	156743156	156747471	4316	-	ENSG00000143321	ENST00000482651	-321	HDGF	heparin binding growth factor [Source:HGNC Symbol;Acc:HGNC:4856]
1	156748737	156749221	485	40	3.25712	4.02628	1.41916	289	Promoter (1-2kb)	156743156	156747471	4316	-	ENSG00000143321	ENST00000482651	-1266	HDGF	heparin binding growth factor [Source:HGNC Symbol;Acc:HGNC:4856]
1	156766575	156766861	287	27	2.57733	2.70444	0.50378	129	Promoter (<=1kb)	156742526	156766925	24400	-	ENSG00000143321	ENST00000465180	64	HDGF	heparin binding growth factor [Source:HGNC Symbol;Acc:HGNC:4856]
1	156751655	156752576	922	85	4.74067	8.59276	5.25315	269	Promoter (<=1kb)	156742109	156751675	9567	-	ENSG00000143321	ENST00000357325	0	HDGF	heparin binding growth factor [Source:HGNC Symbol;Acc:HGNC:4856]
1	156752737	156753114	378	66	4.17798	6.69098	3.60944	180	Promoter (<=1kb)	156743345	156752448	9104	-	ENSG00000143321	ENST00000368206	-289	HDGF	heparin binding growth factor [Source:HGNC Symbol;Acc:HGNC:4856]
1	179228683	179229762	1080	35	2.84458	3.53616	1.04557	131	Promoter (<=1kb)	179099330	179229677	130348	-	ENSG00000143322	ENST00000502732	0	ABL2	ABL proto-oncogene 2, non-receptor tyrosine kinase [Source:HGNC Symbol;Acc:HGNC:77]
1	179228683	179229762	1080	50	3.53158	5.07666	2.25229	859	Promoter (<=1kb)	179099330	179229677	130348	-	ENSG00000143322	ENST00000502732	0	ABL2	ABL proto-oncogene 2, non-receptor tyrosine kinase [Source:HGNC Symbol;Acc:HGNC:77]
1	180631780	180632550	771	56	3.36033	5.64175	2.72145	527	Promoter (<=1kb)	180632022	180890279	258258	+	ENSG00000143324	ENST00000367590	0	XPR1	xenotropic and polytropic retrovirus receptor 1 [Source:HGNC Symbol;Acc:HGNC:12827]
1	182603046	182603334	289	47	3.20499	4.70939	1.95911	149	Promoter (1-2kb)	182598623	182604389	5767	-	ENSG00000143333	ENST00000367558	1055	RGS16	regulator of G protein signaling 16 [Source:HGNC Symbol;Acc:HGNC:9997]
1	182603943	182605285	1343	56	3.61935	5.68896	2.75822	273	Promoter (<=1kb)	182598623	182604389	5767	-	ENSG00000143333	ENST00000367558	0	RGS16	regulator of G protein signaling 16 [Source:HGNC Symbol;Acc:HGNC:9997]
1	182603943	182605285	1343	56	3.57588	5.60888	2.69999	692	Promoter (<=1kb)	182598623	182604389	5767	-	ENSG00000143333	ENST00000367558	0	RGS16	regulator of G protein signaling 16 [Source:HGNC Symbol;Acc:HGNC:9997]
1	179881488	179883353	1866	75	4.19115	7.55044	4.34557	700	Promoter (<=1kb)	179882042	179919708	37667	+	ENSG00000143337	ENST00000528443	0	TOR1AIP1	torsin 1A interacting protein 1 [Source:HGNC Symbol;Acc:HGNC:29456]
1	179881488	179883353	1866	101	5.22983	10.1792	6.67126	1140	Promoter (<=1kb)	179882042	179919708	37667	+	ENSG00000143337	ENST00000528443	0	TOR1AIP1	torsin 1A interacting protein 1 [Source:HGNC Symbol;Acc:HGNC:29456]
1	179881488	179883353	1866	87	4.83578	8.76823	5.40893	1459	Promoter (<=1kb)	179882042	179919708	37667	+	ENSG00000143337	ENST00000528443	0	TOR1AIP1	torsin 1A interacting protein 1 [Source:HGNC Symbol;Acc:HGNC:29456]
1	185733830	185734245	416	40	2.95846	4.07178	1.46037	199	Promoter (<=1kb)	185734391	186190949	456559	+	ENSG00000143341	ENST00000271588	-146	HMCN1	hemicentin 1 [Source:HGNC Symbol;Acc:HGNC:19194]
1	185734390	185734912	523	47	3.34636	4.75735	2.00116	49	Promoter (<=1kb)	185734391	186190949	456559	+	ENSG00000143341	ENST00000271588	0	HMCN1	hemicentin 1 [Source:HGNC Symbol;Acc:HGNC:19194]
1	185891956	185892229	274	47	3.34636	4.75735	2.00116	135	Intron (ENST00000271588/ENSG00000143341, intron 4 of 106)	185957069	185993437	36369	+	ENSG00000143341	ENST00000485744	-64840	HMCN1	hemicentin 1 [Source:HGNC Symbol;Acc:HGNC:19194]
1	183635508	183636573	1066	96	4.97242	9.68689	6.21671	321	Promoter (<=1kb)	183636085	183928531	292447	+	ENSG00000143344	ENST00000304685	0	RGL1	ral guanine nucleotide dissociation stimulator like 1 [Source:HGNC Symbol;Acc:HGNC:30281]
1	183635508	183636573	1066	62	3.9172	6.22915	3.21614	865	Promoter (<=1kb)	183636085	183928531	292447	+	ENSG00000143344	ENST00000304685	0	RGL1	ral guanine nucleotide dissociation stimulator like 1 [Source:HGNC Symbol;Acc:HGNC:30281]
1	183804982	183805815	834	41	2.80195	4.12122	1.47378	159	Promoter (<=1kb)	183805120	183928532	123413	+	ENSG00000143344	ENST00000360851	0	RGL1	ral guanine nucleotide dissociation stimulator like 1 [Source:HGNC Symbol;Acc:HGNC:30281]
1	183804982	183805815	834	83	4.77484	8.33782	5.0315	649	Promoter (<=1kb)	183805120	183928532	123413	+	ENSG00000143344	ENST00000360851	0	RGL1	ral guanine nucleotide dissociation stimulator like 1 [Source:HGNC Symbol;Acc:HGNC:30281]
1	219173384	219173977	594	47	2.71198	4.74879	1.99691	403	Promoter (<=1kb)	219173869	219212865	38997	+	ENSG00000143353	ENST00000460522	0	LYPLAL1	lysophospholipase like 1 [Source:HGNC Symbol;Acc:HGNC:20440]
1	219174255	219174587	333	25	2.11452	2.58798	0.44364	114	Promoter (<=1kb)	219174194	219212865	38672	+	ENSG00000143353	ENST00000469590	61	LYPLAL1	lysophospholipase like 1 [Source:HGNC Symbol;Acc:HGNC:20440]
1	197915940	197916955	1016	37	2.96348	3.7323	1.16795	277	Promoter (<=1kb)	197915837	197932266	16430	+	ENSG00000143355	ENST00000561173	103	LHX9	LIM homeobox 9 [Source:HGNC Symbol;Acc:HGNC:14222]
1	151007476	151009251	1776	68	3.83577	6.84665	3.74864	496	Promoter (<=1kb)	151008420	151028953	20534	+	ENSG00000143363	ENST00000467771	0	PRUNE1	prune exopolyphosphatase 1 [Source:HGNC Symbol;Acc:HGNC:13420]
1	151007476	151009251	1776	116	5.63449	11.686	7.98844	1293	Promoter (<=1kb)	151008420	151028953	20534	+	ENSG00000143363	ENST00000467771	0	PRUNE1	prune exopolyphosphatase 1 [Source:HGNC Symbol;Acc:HGNC:13420]
1	151539344	151539964	621	65	3.92559	6.50232	3.45505	419	Promoter (<=1kb)	151540305	151583583	43279	+	ENSG00000143367	ENST00000392712	-341	TUFT1	tuftelin 1 [Source:HGNC Symbol;Acc:HGNC:12422]
1	151540235	151541267	1033	68	3.83577	6.84665	3.74864	286	Promoter (<=1kb)	151540305	151583583	43279	+	ENSG00000143367	ENST00000392712	0	TUFT1	tuftelin 1 [Source:HGNC Symbol;Acc:HGNC:12422]
1	151540235	151541267	1033	50	3.40218	5.06806	2.24387	892	Promoter (<=1kb)	151540305	151583583	43279	+	ENSG00000143367	ENST00000392712	0	TUFT1	tuftelin 1 [Source:HGNC Symbol;Acc:HGNC:12422]
1	151280225	151280608	384	43	3.1023	4.32885	1.65183	223	Promoter (1-2kb)	151281618	151286705	5088	+	ENSG00000143373	ENST00000443959	-1010	ZNF687	zinc finger protein 687 [Source:HGNC Symbol;Acc:HGNC:29277]
1	151280892	151283411	2520	134	5.40375	13.4607	9.60162	300	Promoter (<=1kb)	151281618	151286705	5088	+	ENSG00000143373	ENST00000443959	0	ZNF687	zinc finger protein 687 [Source:HGNC Symbol;Acc:HGNC:29277]
1	151280892	151283411	2520	140	5.04233	14.0144	10.1026	719	Promoter (<=1kb)	151281618	151286705	5088	+	ENSG00000143373	ENST00000443959	0	ZNF687	zinc finger protein 687 [Source:HGNC Symbol;Acc:HGNC:29277]
1	151280892	151283411	2520	206	7.00486	20.6401	16.2551	1152	Promoter (<=1kb)	151281618	151286705	5088	+	ENSG00000143373	ENST00000443959	0	ZNF687	zinc finger protein 687 [Source:HGNC Symbol;Acc:HGNC:29277]
1	151280892	151283411	2520	99	4.95951	9.99953	6.50282	1975	Promoter (<=1kb)	151281618	151286705	5088	+	ENSG00000143373	ENST00000443959	0	ZNF687	zinc finger protein 687 [Source:HGNC Symbol;Acc:HGNC:29277]
1	150487028	150487807	780	62	3.9172	6.22915	3.21614	149	Promoter (<=1kb)	150487364	150507609	20246	+	ENSG00000143374	ENST00000438568	0	TARS2	threonyl-tRNA synthetase 2, mitochondrial [Source:HGNC Symbol;Acc:HGNC:30740]
1	151510884	151512239	1356	56	3.09046	5.67284	2.75064	357	Promoter (<=1kb)	151510936	151519029	8094	+	ENSG00000143375	ENST00000502442	0	CGN	cingulin [Source:HGNC Symbol;Acc:HGNC:17429]
1	151510884	151512239	1356	32	2.52025	3.26589	0.85623	614	Promoter (<=1kb)	151510936	151519029	8094	+	ENSG00000143375	ENST00000502442	0	CGN	cingulin [Source:HGNC Symbol;Acc:HGNC:17429]
1	151512652	151513323	672	43	3.14047	4.39649	1.71072	488	Promoter (1-2kb)	151511387	151538692	27306	+	ENSG00000143375	ENST00000271636	1265	CGN	cingulin [Source:HGNC Symbol;Acc:HGNC:17429]
1	151611826	151612627	802	49	3.0246	4.94071	2.13087	420	Promoter (<=1kb)	151612006	151693618	81613	+	ENSG00000143376	ENST00000642376	0	SNX27	sorting nexin 27 [Source:HGNC Symbol;Acc:HGNC:20073]
1	151679595	151679889	295	63	4.00922	6.39322	3.35598	148	Exon (ENST00000647551/ENSG00000143376, exon 1 of 6)	151675856	151694485	18630	+	ENSG00000143376	ENST00000647551	3739	SNX27	sorting nexin 27 [Source:HGNC Symbol;Acc:HGNC:20073]
1	150926035	150927024	990	53	3.31393	5.33188	2.45213	130	Promoter (<=1kb)	150926263	150941371	15109	+	ENSG00000143379	ENST00000525956	0	SETDB1	SET domain bifurcated histone lysine methyltransferase 1 [Source:HGNC Symbol;Acc:HGNC:10761]
1	150926035	150927024	990	50	3.40218	5.06806	2.24387	811	Promoter (<=1kb)	150926263	150941371	15109	+	ENSG00000143379	ENST00000525956	0	SETDB1	SET domain bifurcated histone lysine methyltransferase 1 [Source:HGNC Symbol;Acc:HGNC:10761]
1	150548767	150549287	521	46	3.28181	4.64492	1.90071	349	Promoter (<=1kb)	150549369	150560932	11564	+	ENSG00000143382	ENST00000369039	-82	ADAMTSL4	ADAMTS like 4 [Source:HGNC Symbol;Acc:HGNC:19706]
1	150549431	150550022	592	65	3.92559	6.50232	3.45505	196	Promoter (<=1kb)	150549839	150560667	10829	+	ENSG00000143382	ENST00000674043	0	ADAMTSL4	ADAMTS like 4 [Source:HGNC Symbol;Acc:HGNC:19706]
1	150578877	150580416	1540	65	3.92559	6.50232	3.45505	243	Promoter (<=1kb)	150563102	150579610	16509	-	ENSG00000143384	ENST00000678770	0	MCL1	MCL1 apoptosis regulator, BCL2 family member [Source:HGNC Symbol;Acc:HGNC:6943]
1	150578877	150580416	1540	47	3.34636	4.75735	2.00116	829	Promoter (<=1kb)	150563102	150579610	16509	-	ENSG00000143384	ENST00000678770	0	MCL1	MCL1 apoptosis regulator, BCL2 family member [Source:HGNC Symbol;Acc:HGNC:6943]
1	151346842	151347958	1117	55	3.21363	5.54632	2.64097	395	Promoter (<=1kb)	151340640	151347251	6612	-	ENSG00000143390	ENST00000290524	0	RFX5	regulatory factor X5 [Source:HGNC Symbol;Acc:HGNC:9986]
1	151346842	151347958	1117	53	3.45153	5.37792	2.49549	972	Promoter (<=1kb)	151340640	151347251	6612	-	ENSG00000143390	ENST00000290524	0	RFX5	regulatory factor X5 [Source:HGNC Symbol;Acc:HGNC:9986]
1	151303718	151304020	303	29	2.43021	2.96602	0.61469	289	Promoter (1-2kb)	151298425	151301866	3442	-	ENSG00000143393	ENST00000469239	-1852	PI4KB	phosphatidylinositol 4-kinase beta [Source:HGNC Symbol;Acc:HGNC:8984]
1	151326953	151327302	350	46	3.093	4.69531	1.94778	148	Promoter (<=1kb)	151315640	151327377	11738	-	ENSG00000143393	ENST00000438243	75	PI4KB	phosphatidylinositol 4-kinase beta [Source:HGNC Symbol;Acc:HGNC:8984]
1	151196877	151197909	1033	90	4.51267	9.08897	5.70329	459	Promoter (<=1kb)	151197949	151231761	33813	+	ENSG00000143398	ENST00000447555	-40	PIP5K1A	phosphatidylinositol-4-phosphate 5-kinase type 1 alpha [Source:HGNC Symbol;Acc:HGNC:8994]
1	151198095	151199494	1400	36	2.7076	3.61478	1.05837	1096	Promoter (<=1kb)	151198551	151249536	50986	+	ENSG00000143398	ENST00000349792	0	PIP5K1A	phosphatidylinositol-4-phosphate 5-kinase type 1 alpha [Source:HGNC Symbol;Acc:HGNC:8994]
1	150234898	150236946	2049	107	5.1773	10.7824	7.18697	207	Promoter (<=1kb)	150218417	150236112	17696	-	ENSG00000143401	ENST00000583931	0	ANP32E	acidic nuclear phosphoprotein 32 family member E [Source:HGNC Symbol;Acc:HGNC:16673]
1	150234898	150236946	2049	90	4.51267	9.08897	5.70329	800	Promoter (<=1kb)	150218417	150236112	17696	-	ENSG00000143401	ENST00000583931	0	ANP32E	acidic nuclear phosphoprotein 32 family member E [Source:HGNC Symbol;Acc:HGNC:16673]
1	150234898	150236946	2049	68	3.59171	6.8282	3.73367	1290	Promoter (<=1kb)	150218417	150236112	17696	-	ENSG00000143401	ENST00000583931	0	ANP32E	acidic nuclear phosphoprotein 32 family member E [Source:HGNC Symbol;Acc:HGNC:16673]
1	151372391	151372797	407	45	3.09729	4.51052	1.77953	331	Promoter (<=1kb)	151364304	151372694	8391	-	ENSG00000143416	ENST00000493560	0	SELENBP1	selenium binding protein 1 [Source:HGNC Symbol;Acc:HGNC:10719]
1	150973810	150974441	632	68	3.94461	6.8001	3.70964	164	Promoter (<=1kb)	150968107	150974435	6329	-	ENSG00000143418	ENST00000457392	0	CERS2	ceramide synthase 2 [Source:HGNC Symbol;Acc:HGNC:14076]
1	150974615	150975165	551	116	5.59918	11.6174	7.92706	282	Promoter (<=1kb)	150965173	150974843	9671	-	ENSG00000143418	ENST00000345896	0	CERS2	ceramide synthase 2 [Source:HGNC Symbol;Acc:HGNC:14076]
1	150975892	150976271	380	50	3.40218	5.06806	2.24387	239	Promoter (<=1kb)	150965173	150975003	9831	-	ENSG00000143418	ENST00000271688	-889	CERS2	ceramide synthase 2 [Source:HGNC Symbol;Acc:HGNC:14076]
1	150976771	150977154	384	42	3.08356	4.29555	1.62189	152	Promoter (1-2kb)	150965173	150975003	9831	-	ENSG00000143418	ENST00000271688	-1768	CERS2	ceramide synthase 2 [Source:HGNC Symbol;Acc:HGNC:14076]
1	150628813	150630153	1341	37	2.29307	3.79204	1.21976	305	Promoter (<=1kb)	150600851	150629566	28716	-	ENSG00000143420	ENST00000369016	0	ENSA	endosulfine alpha [Source:HGNC Symbol;Acc:HGNC:3360]
1	150630458	150630934	477	24	2.30651	2.4043	0.32725	100	Promoter (<=1kb)	150625200	150629612	4413	-	ENSG00000143420	ENST00000505321	-846	ENSA	endosulfine alpha [Source:HGNC Symbol;Acc:HGNC:3360]
1	151145170	151145479	310	35	2.75991	3.55145	1.05192	132	Promoter (<=1kb)	151131969	151144406	12438	-	ENSG00000143434	ENST00000621728	-764	SEMA6C	semaphorin 6C [Source:HGNC Symbol;Acc:HGNC:10740]
1	151147058	151147524	467	41	2.80195	4.12122	1.47378	338	Promoter (<=1kb)	151132197	151146664	14468	-	ENSG00000143434	ENST00000613223	-394	SEMA6C	semaphorin 6C [Source:HGNC Symbol;Acc:HGNC:10740]
1	151763172	151763698	527	40	2.95846	4.07178	1.46037	341	Promoter (<=1kb)	151759647	151763496	3850	-	ENSG00000143436	ENST00000368830	0	MRPL9	mitochondrial ribosomal protein L9 [Source:HGNC Symbol;Acc:HGNC:14277]
1	150875520	150877192	1673	83	4.43769	8.32503	5.02649	500	Promoter (<=1kb)	150809713	150876599	66887	-	ENSG00000143437	ENST00000358595	0	ARNT	aryl hydrocarbon receptor nuclear translocator [Source:HGNC Symbol;Acc:HGNC:700]
1	150875520	150877192	1673	35	2.43984	3.5142	1.02415	1516	Promoter (<=1kb)	150809713	150876599	66887	-	ENSG00000143437	ENST00000358595	0	ARNT	aryl hydrocarbon receptor nuclear translocator [Source:HGNC Symbol;Acc:HGNC:700]
1	151457858	151458477	620	43	2.83556	4.36038	1.68058	406	Promoter (<=1kb)	151402724	151459178	56455	-	ENSG00000143442	ENST00000358476	701	POGZ	pogo transposable element derived with ZNF domain [Source:HGNC Symbol;Acc:HGNC:18801]
1	151459114	151459992	879	140	6.43541	14.0374	10.1198	430	Promoter (<=1kb)	151402724	151459178	56455	-	ENSG00000143442	ENST00000358476	0	POGZ	pogo transposable element derived with ZNF domain [Source:HGNC Symbol;Acc:HGNC:18801]
1	150697213	150697846	634	54	3.6374	5.48743	2.58619	159	Promoter (<=1kb)	150646230	150697154	50925	-	ENSG00000143457	ENST00000271732	-59	GOLPH3L	golgi phosphoprotein 3 like [Source:HGNC Symbol;Acc:HGNC:24882]
1	151070244	151071441	1198	53	3.41198	5.30386	2.44663	415	Promoter (<=1kb)	151070578	151097915	27338	+	ENSG00000143458	ENST00000462520	0	GABPB2	GA binding protein transcription factor subunit beta 2 [Source:HGNC Symbol;Acc:HGNC:28441]
1	151070244	151071441	1198	36	2.7076	3.61478	1.05837	1056	Promoter (<=1kb)	151070578	151097915	27338	+	ENSG00000143458	ENST00000462520	0	GABPB2	GA binding protein transcription factor subunit beta 2 [Source:HGNC Symbol;Acc:HGNC:28441]
1	211133965	211134274	310	38	3.12422	3.8191	1.23531	233	Promoter (<=1kb)	210676823	211134129	457307	-	ENSG00000143473	ENST00000367007	0	KCNH1	potassium voltage-gated channel subfamily H member 1 [Source:HGNC Symbol;Acc:HGNC:6250]
1	212034730	212036482	1753	96	5.92336	9.60619	6.14172	391	Promoter (<=1kb)	212035553	212105006	69454	+	ENSG00000143476	ENST00000542077	0	DTL	denticleless E3 ubiquitin protein ligase homolog [Source:HGNC Symbol;Acc:HGNC:30288]
1	212034730	212036482	1753	92	5.52286	9.29513	5.86176	1103	Promoter (<=1kb)	212035553	212105006	69454	+	ENSG00000143476	ENST00000542077	0	DTL	denticleless E3 ubiquitin protein ligase homolog [Source:HGNC Symbol;Acc:HGNC:30288]
1	206632183	206632521	339	40	3.06749	4.08225	1.46709	180	Downstream (1-2kb)	206635536	206655158	19623	+	ENSG00000143479	ENST00000367109	-3015	DYRK3	dual specificity tyrosine phosphorylation regulated kinase 3 [Source:HGNC Symbol;Acc:HGNC:3094]
1	206633655	206633928	274	44	3.25983	4.40737	1.71264	126	Promoter (1-2kb)	206635536	206655158	19623	+	ENSG00000143479	ENST00000367109	-1608	DYRK3	dual specificity tyrosine phosphorylation regulated kinase 3 [Source:HGNC Symbol;Acc:HGNC:3094]
1	206634464	206636218	1755	86	4.77196	8.65062	5.30208	365	Promoter (<=1kb)	206635536	206655158	19623	+	ENSG00000143479	ENST00000367109	0	DYRK3	dual specificity tyrosine phosphorylation regulated kinase 3 [Source:HGNC Symbol;Acc:HGNC:3094]
1	206634464	206636218	1755	132	5.64083	13.2314	9.39312	1035	Promoter (<=1kb)	206635536	206655158	19623	+	ENSG00000143479	ENST00000367109	0	DYRK3	dual specificity tyrosine phosphorylation regulated kinase 3 [Source:HGNC Symbol;Acc:HGNC:3094]
1	206634464	206636218	1755	66	4.17798	6.69098	3.60944	1543	Promoter (<=1kb)	206635536	206655158	19623	+	ENSG00000143479	ENST00000367109	0	DYRK3	dual specificity tyrosine phosphorylation regulated kinase 3 [Source:HGNC Symbol;Acc:HGNC:3094]
1	206611559	206612925	1367	30	2.27718	3.03713	0.67797	269	Promoter (<=1kb)	206591642	206612459	20818	-	ENSG00000143486	ENST00000367114	0	EIF2D	eukaryotic translation initiation factor 2D [Source:HGNC Symbol;Acc:HGNC:6583]
1	206611559	206612925	1367	198	7.98237	19.8572	15.5167	1092	Promoter (<=1kb)	206591642	206612459	20818	-	ENSG00000143486	ENST00000367114	0	EIF2D	eukaryotic translation initiation factor 2D [Source:HGNC Symbol;Acc:HGNC:6583]
1	212034294	212034567	274	34	3.05278	3.40789	0.95366	104	Promoter (<=1kb)	211941356	212035520	94165	-	ENSG00000143493	ENST00000366992	953	INTS7	integrator complex subunit 7 [Source:HGNC Symbol;Acc:HGNC:24484]
1	222589641	222590105	465	25	2.44994	2.51614	0.39077	153	Promoter (<=1kb)	222557902	222589785	31884	-	ENSG00000143498	ENST00000366890	0	TAF1A	TATA-box binding protein associated factor, RNA polymerase I subunit A [Source:HGNC Symbol;Acc:HGNC:11532]
1	214281148	214282238	1091	82	5.45911	8.21683	4.92603	362	Promoter (<=1kb)	214281159	214337131	55973	+	ENSG00000143499	ENST00000366957	0	SMYD2	SET and MYND domain containing 2 [Source:HGNC Symbol;Acc:HGNC:20982]
1	214282643	214282993	351	44	3.6394	4.43667	1.71264	265	Promoter (1-2kb)	214281222	214337131	55910	+	ENSG00000143499	ENST00000460580	1421	SMYD2	SET and MYND domain containing 2 [Source:HGNC Symbol;Acc:HGNC:20982]
1	223363122	223365475	2354	45	3.47136	4.55332	1.81272	135	Promoter (<=1kb)	223220819	223364059	143241	-	ENSG00000143502	ENST00000343846	0	SUSD4	sushi domain containing 4 [Source:HGNC Symbol;Acc:HGNC:25470]
1	223363122	223365475	2354	75	4.0614	7.57153	4.36308	584	Promoter (<=1kb)	223220819	223364059	143241	-	ENSG00000143502	ENST00000343846	0	SUSD4	sushi domain containing 4 [Source:HGNC Symbol;Acc:HGNC:25470]
1	223363122	223365475	2354	90	5.58977	9.06447	5.68204	1574	Promoter (<=1kb)	223220819	223364059	143241	-	ENSG00000143502	ENST00000343846	0	SUSD4	sushi domain containing 4 [Source:HGNC Symbol;Acc:HGNC:25470]
1	223363122	223365475	2354	47	3.3576	4.77688	2.00551	2082	Promoter (<=1kb)	223220819	223364059	143241	-	ENSG00000143502	ENST00000343846	0	SUSD4	sushi domain containing 4 [Source:HGNC Symbol;Acc:HGNC:25470]
1	221740486	221743617	3132	63	4.47599	6.37865	3.34201	170	Promoter (<=1kb)	221701424	221742089	40666	-	ENSG00000143507	ENST00000366899	0	DUSP10	dual specificity phosphatase 10 [Source:HGNC Symbol;Acc:HGNC:3065]
1	221740486	221743617	3132	69	4.66001	6.94117	3.83714	837	Promoter (<=1kb)	221701424	221742089	40666	-	ENSG00000143507	ENST00000366899	0	DUSP10	dual specificity phosphatase 10 [Source:HGNC Symbol;Acc:HGNC:3065]
1	221740486	221743617	3132	98	5.87868	9.88467	6.39326	1391	Promoter (<=1kb)	221701424	221742089	40666	-	ENSG00000143507	ENST00000366899	0	DUSP10	dual specificity phosphatase 10 [Source:HGNC Symbol;Acc:HGNC:3065]
1	221740486	221743617	3132	68	3.83577	6.84665	3.74864	1910	Promoter (<=1kb)	221701424	221742089	40666	-	ENSG00000143507	ENST00000366899	0	DUSP10	dual specificity phosphatase 10 [Source:HGNC Symbol;Acc:HGNC:3065]
1	221740486	221743617	3132	151	6.54265	15.1058	11.0937	2298	Promoter (<=1kb)	221701424	221742089	40666	-	ENSG00000143507	ENST00000366899	0	DUSP10	dual specificity phosphatase 10 [Source:HGNC Symbol;Acc:HGNC:3065]
1	221740486	221743617	3132	34	2.8885	3.4487	0.98316	2914	Promoter (<=1kb)	221701424	221742089	40666	-	ENSG00000143507	ENST00000366899	0	DUSP10	dual specificity phosphatase 10 [Source:HGNC Symbol;Acc:HGNC:3065]
1	223845166	223845886	721	47	3.3576	4.77688	2.00551	272	Promoter (<=1kb)	223814176	223845794	31619	-	ENSG00000143514	ENST00000472180	0	TP53BP2	tumor protein p53 binding protein 2 [Source:HGNC Symbol;Acc:HGNC:12000]
1	223846261	223846969	709	100	5.74159	10.0159	6.51729	448	Promoter (<=1kb)	223810464	223845954	35491	-	ENSG00000143514	ENST00000465119	-307	TP53BP2	tumor protein p53 binding protein 2 [Source:HGNC Symbol;Acc:HGNC:12000]
1	154324736	154325042	307	41	3.20944	4.13301	1.48112	101	Promoter (<=1kb)	154325525	154351304	25780	+	ENSG00000143515	ENST00000368489	-483	ATP8B2	ATPase phospholipid transporting 8B2 [Source:HGNC Symbol;Acc:HGNC:13534]
1	154327820	154328775	956	78	4.8599	7.85902	4.61521	728	Promoter (<=1kb)	154327800	154351303	23504	+	ENSG00000143515	ENST00000672630	20	ATP8B2	ATPase phospholipid transporting 8B2 [Source:HGNC Symbol;Acc:HGNC:13534]
1	154332623	154332896	274	25	2.47027	2.5462	0.41291	92	Promoter (1-2kb)	154331487	154331979	493	+	ENSG00000143515	ENST00000514107	1136	ATP8B2	ATPase phospholipid transporting 8B2 [Source:HGNC Symbol;Acc:HGNC:13534]
1	154343954	154344304	351	33	2.94534	3.38471	0.93435	125	Promoter (2-3kb)	154346615	154349459	2845	+	ENSG00000143515	ENST00000505882	-2311	ATP8B2	ATPase phospholipid transporting 8B2 [Source:HGNC Symbol;Acc:HGNC:13534]
1	155049821	155050094	274	28	2.50977	2.8435	0.51492	129	Promoter (<=1kb)	155050566	155056238	5673	+	ENSG00000143537	ENST00000473905	-472	ADAM15	ADAM metallopeptidase domain 15 [Source:HGNC Symbol;Acc:HGNC:193]
1	155050397	155052812	2416	83	4.43769	8.32503	5.02649	280	Promoter (<=1kb)	155050566	155056238	5673	+	ENSG00000143537	ENST00000473905	0	ADAM15	ADAM metallopeptidase domain 15 [Source:HGNC Symbol;Acc:HGNC:193]
1	155050397	155052812	2416	76	4.74376	7.66352	4.44603	1232	Promoter (<=1kb)	155050566	155056238	5673	+	ENSG00000143537	ENST00000473905	0	ADAM15	ADAM metallopeptidase domain 15 [Source:HGNC Symbol;Acc:HGNC:193]
1	155050397	155052812	2416	51	3.69778	5.13127	2.30252	1701	Promoter (<=1kb)	155050566	155056238	5673	+	ENSG00000143537	ENST00000473905	0	ADAM15	ADAM metallopeptidase domain 15 [Source:HGNC Symbol;Acc:HGNC:193]
1	155050397	155052812	2416	37	3.07405	3.7406	1.17555	2262	Promoter (<=1kb)	155050566	155056238	5673	+	ENSG00000143537	ENST00000473905	0	ADAM15	ADAM metallopeptidase domain 15 [Source:HGNC Symbol;Acc:HGNC:193]
1	155061980	155062425	446	61	4.16563	6.13822	3.15717	248	Promoter (<=1kb)	155062161	155062775	615	+	ENSG00000143537	ENST00000464824	0	ADAM15	ADAM metallopeptidase domain 15 [Source:HGNC Symbol;Acc:HGNC:193]
1	153986503	153986916	414	47	3.20499	4.70939	1.95911	192	Promoter (<=1kb)	153982061	153986358	4298	-	ENSG00000143545	ENST00000495720	-145	RAB13	RAB13, member RAS oncogene family [Source:HGNC Symbol;Acc:HGNC:9762]
1	154183229	154183708	480	47	3.3576	4.77688	2.00551	169	Promoter (<=1kb)	154155304	154183249	27946	-	ENSG00000143549	ENST00000611659	0	TPM3	tropomyosin 3 [Source:HGNC Symbol;Acc:HGNC:12012]
1	153658882	153659270	389	53	3.81849	5.32744	2.44813	131	Promoter (<=1kb)	153658727	153661564	2838	+	ENSG00000143553	ENST00000478558	155	SNAPIN	SNAP associated protein [Source:HGNC Symbol;Acc:HGNC:17145]
1	153776017	153776879	863	40	3.06749	4.08225	1.46709	332	Promoter (<=1kb)	153776596	153780157	3562	+	ENSG00000143554	ENST00000458027	0	SLC27A3	solute carrier family 27 member 3 [Source:HGNC Symbol;Acc:HGNC:10997]
1	153776017	153776879	863	49	3.55722	4.90116	2.09556	641	Promoter (<=1kb)	153776596	153780157	3562	+	ENSG00000143554	ENST00000458027	0	SLC27A3	solute carrier family 27 member 3 [Source:HGNC Symbol;Acc:HGNC:10997]
1	154220096	154221914	1819	69	4.18295	6.97452	3.86689	580	Promoter (<=1kb)	154220179	154263505	43327	+	ENSG00000143569	ENST00000343815	0	UBAP2L	ubiquitin associated protein 2 like [Source:HGNC Symbol;Acc:HGNC:29877]
1	154220096	154221914	1819	61	3.40267	6.17589	3.1879	1218	Promoter (<=1kb)	154220179	154263505	43327	+	ENSG00000143569	ENST00000343815	0	UBAP2L	ubiquitin associated protein 2 like [Source:HGNC Symbol;Acc:HGNC:29877]
1	154220096	154221914	1819	83	4.28703	8.31935	5.02147	1432	Promoter (<=1kb)	154220179	154263505	43327	+	ENSG00000143569	ENST00000343815	0	UBAP2L	ubiquitin associated protein 2 like [Source:HGNC Symbol;Acc:HGNC:29877]
1	153962214	153964344	2131	75	4.0614	7.57153	4.36308	892	Promoter (<=1kb)	153959099	153963492	4394	-	ENSG00000143570	ENST00000621013	0	SLC39A1	solute carrier family 39 member 1 [Source:HGNC Symbol;Acc:HGNC:12876]
1	153962214	153964344	2131	112	5.08136	11.287	7.64169	1327	Promoter (<=1kb)	153959099	153963492	4394	-	ENSG00000143570	ENST00000621013	0	SLC39A1	solute carrier family 39 member 1 [Source:HGNC Symbol;Acc:HGNC:12876]
1	153962214	153964344	2131	123	5.25051	12.3729	8.6151	1968	Promoter (<=1kb)	153959099	153963492	4394	-	ENSG00000143570	ENST00000621013	0	SLC39A1	solute carrier family 39 member 1 [Source:HGNC Symbol;Acc:HGNC:12876]
1	153967716	153968282	567	54	3.60161	5.42417	2.54078	149	Promoter (<=1kb)	153959099	153968184	9086	-	ENSG00000143570	ENST00000617697	0	SLC39A1	solute carrier family 39 member 1 [Source:HGNC Symbol;Acc:HGNC:12876]
1	154272005	154272763	759	36	2.7076	3.61478	1.05837	248	Promoter (<=1kb)	154272589	154275784	3196	+	ENSG00000143575	ENST00000457918	0	HAX1	HCLS1 associated protein X-1 [Source:HGNC Symbol;Acc:HGNC:16915]
1	153966314	153967569	1256	85	4.7098	8.53551	5.20496	649	Promoter (<=1kb)	153967534	153968968	1435	+	ENSG00000143578	ENST00000477617	0	CREB3L4	cAMP responsive element binding protein 3 like 4 [Source:HGNC Symbol;Acc:HGNC:18854]
1	153969030	153969550	521	43	3.14047	4.39649	1.71072	330	Promoter (<=1kb)	153969396	153974131	4736	+	ENSG00000143578	ENST00000468845	0	CREB3L4	cAMP responsive element binding protein 3 like 4 [Source:HGNC Symbol;Acc:HGNC:18854]
1	155077469	155077991	523	34	2.91045	3.48339	1.00538	217	Promoter (<=1kb)	155078837	155087538	8702	+	ENSG00000143590	ENST00000368408	-846	EFNA3	ephrin A3 [Source:HGNC Symbol;Acc:HGNC:3223]
1	155078300	155079686	1387	46	3.52895	4.645	1.90071	1054	Promoter (<=1kb)	155078837	155087538	8702	+	ENSG00000143590	ENST00000368408	0	EFNA3	ephrin A3 [Source:HGNC Symbol;Acc:HGNC:3223]
1	155081971	155082370	400	28	2.56755	2.80785	0.50378	269	Intron (ENST00000505139/ENSG00000251246, intron 1 of 4)	155078837	155087538	8702	+	ENSG00000143590	ENST00000368408	3134	EFNA3	ephrin A3 [Source:HGNC Symbol;Acc:HGNC:3223]
1	155082640	155082978	339	69	4.51276	6.98287	3.86885	136	Promoter (2-3kb)	155085516	155086982	1467	+	ENSG00000143590	ENST00000470294	-2538	EFNA3	ephrin A3 [Source:HGNC Symbol;Acc:HGNC:3223]
1	155083634	155084000	367	70	4.54989	7.0445	3.91837	207	Promoter (1-2kb)	155085516	155086982	1467	+	ENSG00000143590	ENST00000470294	-1516	EFNA3	ephrin A3 [Source:HGNC Symbol;Acc:HGNC:3223]
1	155084218	155086062	1845	94	5.03641	9.47062	6.01587	631	Promoter (<=1kb)	155085516	155086982	1467	+	ENSG00000143590	ENST00000470294	0	EFNA3	ephrin A3 [Source:HGNC Symbol;Acc:HGNC:3223]
1	155087122	155087594	473	54	3.62522	5.46592	2.57798	227	Promoter (1-2kb)	155085522	155086923	1402	+	ENSG00000143590	ENST00000498667	1600	EFNA3	ephrin A3 [Source:HGNC Symbol;Acc:HGNC:3223]
1	153921638	153923804	2167	62	3.90408	6.20565	3.21358	453	Promoter (<=1kb)	153804725	153922972	118248	-	ENSG00000143614	ENST00000368655	0	GATAD2B	GATA zinc finger domain containing 2B [Source:HGNC Symbol;Acc:HGNC:30778]
1	153921638	153923804	2167	47	3.34636	4.75735	2.00116	926	Promoter (<=1kb)	153804725	153922972	118248	-	ENSG00000143614	ENST00000368655	0	GATAD2B	GATA zinc finger domain containing 2B [Source:HGNC Symbol;Acc:HGNC:30778]
1	153921638	153923804	2167	149	6.69271	14.9655	10.9671	1311	Promoter (<=1kb)	153804725	153922972	118248	-	ENSG00000143614	ENST00000368655	0	GATAD2B	GATA zinc finger domain containing 2B [Source:HGNC Symbol;Acc:HGNC:30778]
1	153921638	153923804	2167	150	6.73688	15.051	11.0427	1674	Promoter (<=1kb)	153804725	153922972	118248	-	ENSG00000143614	ENST00000368655	0	GATAD2B	GATA zinc finger domain containing 2B [Source:HGNC Symbol;Acc:HGNC:30778]
1	153670412	153671199	788	45	3.49992	4.59881	1.85631	258	Promoter (<=1kb)	153661788	153670993	9206	-	ENSG00000143621	ENST00000361891	0	ILF2	interleukin enhancer binding factor 2 [Source:HGNC Symbol;Acc:HGNC:6037]
1	153672083	153672450	368	30	2.71072	3.0273	0.66867	239	Promoter (1-2kb)	153661788	153671028	9241	-	ENSG00000143621	ENST00000615950	-1055	ILF2	interleukin enhancer binding factor 2 [Source:HGNC Symbol;Acc:HGNC:6037]
1	153672727	153673000	274	30	2.73249	3.06057	0.69636	110	Promoter (1-2kb)	153661788	153671028	9241	-	ENSG00000143621	ENST00000615950	-1699	ILF2	interleukin enhancer binding factor 2 [Source:HGNC Symbol;Acc:HGNC:6037]
1	153727313	153729779	2467	54	3.6374	5.48743	2.58619	329	Promoter (<=1kb)	153728050	153774808	46759	+	ENSG00000143624	ENST00000318967	0	INTS3	integrator complex subunit 3 [Source:HGNC Symbol;Acc:HGNC:26153]
1	153727313	153729779	2467	87	5.20703	8.76456	5.40539	978	Promoter (<=1kb)	153728050	153774808	46759	+	ENSG00000143624	ENST00000318967	0	INTS3	integrator complex subunit 3 [Source:HGNC Symbol;Acc:HGNC:26153]
1	153727313	153729779	2467	28	2.5182	2.85714	0.51715	2055	Promoter (<=1kb)	153728050	153774808	46759	+	ENSG00000143624	ENST00000318967	0	INTS3	integrator complex subunit 3 [Source:HGNC Symbol;Acc:HGNC:26153]
1	153770401	153770846	446	28	2.69375	2.8764	0.53371	123	Promoter (2-3kb)	153773034	153774808	1775	+	ENSG00000143624	ENST00000624515	-2188	INTS3	integrator complex subunit 3 [Source:HGNC Symbol;Acc:HGNC:26153]
1	155275784	155276262	479	38	3.02674	3.83599	1.25192	221	Promoter (1-2kb)	155277463	155289848	12386	+	ENSG00000143630	ENST00000368358	-1201	HCN3	hyperpolarization activated cyclic nucleotide gated potassium channel 3 [Source:HGNC Symbol;Acc:HGNC:19183]
1	155276927	155278094	1168	62	3.9172	6.22915	3.21614	240	Promoter (<=1kb)	155277463	155289848	12386	+	ENSG00000143630	ENST00000368358	0	HCN3	hyperpolarization activated cyclic nucleotide gated potassium channel 3 [Source:HGNC Symbol;Acc:HGNC:19183]
1	155276927	155278094	1168	113	5.87625	11.3737	7.72321	572	Promoter (<=1kb)	155277463	155289848	12386	+	ENSG00000143630	ENST00000368358	0	HCN3	hyperpolarization activated cyclic nucleotide gated potassium channel 3 [Source:HGNC Symbol;Acc:HGNC:19183]
1	155276927	155278094	1168	124	6.2768	12.4938	8.72933	943	Promoter (<=1kb)	155277463	155289848	12386	+	ENSG00000143630	ENST00000368358	0	HCN3	hyperpolarization activated cyclic nucleotide gated potassium channel 3 [Source:HGNC Symbol;Acc:HGNC:19183]
1	230066313	230067018	706	77	5.18022	7.77303	4.54759	449	Promoter (<=1kb)	230067238	230282122	214885	+	ENSG00000143641	ENST00000366672	-220	GALNT2	polypeptide N-acetylgalactosaminyltransferase 2 [Source:HGNC Symbol;Acc:HGNC:4124]
1	230067281	230068565	1285	92	5.52286	9.29513	5.86176	792	Promoter (<=1kb)	230067259	230092033	24775	+	ENSG00000143641	ENST00000488903	22	GALNT2	polypeptide N-acetylgalactosaminyltransferase 2 [Source:HGNC Symbol;Acc:HGNC:4124]
1	230977627	230978783	1157	65	4.56329	6.51677	3.46271	934	Promoter (<=1kb)	230933783	230978796	45014	-	ENSG00000143643	ENST00000522821	13	TTC13	tetratricopeptide repeat domain 13 [Source:HGNC Symbol;Acc:HGNC:26204]
1	246709213	246709486	274	28	2.5182	2.85714	0.51715	153	Distal Intergenic	246724409	246768137	43729	+	ENSG00000143653	ENST00000366510	-14923	SCCPDH	saccharopine dehydrogenase (putative) [Source:HGNC Symbol;Acc:HGNC:24275]
1	246723174	246723586	413	28	2.72955	2.82717	0.50378	269	Promoter (<=1kb)	246724409	246768137	43729	+	ENSG00000143653	ENST00000366510	-823	SCCPDH	saccharopine dehydrogenase (putative) [Source:HGNC Symbol;Acc:HGNC:24275]
1	246724300	246724990	691	53	4.09433	5.31875	2.44663	255	Promoter (<=1kb)	246724409	246768137	43729	+	ENSG00000143653	ENST00000366510	0	SCCPDH	saccharopine dehydrogenase (putative) [Source:HGNC Symbol;Acc:HGNC:24275]
1	235865787	235866476	690	74	4.97814	7.45087	4.25442	225	Promoter (<=1kb)	235829409	235866876	37468	-	ENSG00000143669	ENST00000468626	400	LYST	lysosomal trafficking regulator [Source:HGNC Symbol;Acc:HGNC:1968]
1	235866900	235867875	976	33	2.94552	3.38499	0.93435	256	Promoter (<=1kb)	235661041	235866906	205866	-	ENSG00000143669	ENST00000389793	0	LYST	lysosomal trafficking regulator [Source:HGNC Symbol;Acc:HGNC:1968]
1	233326711	233327175	465	48	3.68191	4.88738	2.08202	214	Promoter (<=1kb)	233327724	233385148	57425	+	ENSG00000143674	ENST00000366624	-549	MAP3K21	mitogen-activated protein kinase kinase kinase 21 [Source:HGNC Symbol;Acc:HGNC:29798]
1	233327587	233327965	379	30	2.48197	3.0591	0.69574	141	Promoter (<=1kb)	233327724	233385148	57425	+	ENSG00000143674	ENST00000366624	0	MAP3K21	mitogen-activated protein kinase kinase kinase 21 [Source:HGNC Symbol;Acc:HGNC:29798]
1	233328244	233328869	626	57	4.0501	5.70062	2.75822	487	Promoter (<=1kb)	233327768	233374134	46367	+	ENSG00000143674	ENST00000366623	476	MAP3K21	mitogen-activated protein kinase kinase kinase 21 [Source:HGNC Symbol;Acc:HGNC:29798]
1	243253711	243253990	280	33	2.94552	3.38499	0.93435	141	Promoter (<=1kb)	243200777	243253320	52544	-	ENSG00000143702	ENST00000523424	-391	CEP170	centrosomal protein 170 [Source:HGNC Symbol;Acc:HGNC:28920]
1	227773911	227774184	274	39	3.31876	3.9504	1.34862	106	Intron (ENST00000681827/ENSG00000143740, intron 6 of 6)	227763739	227781208	17470	+	ENSG00000143740	ENST00000681252	10172	SNAP47	synaptosome associated protein 47 [Source:HGNC Symbol;Acc:HGNC:30669]
1	225777933	225778339	407	47	3.7336	4.76286	2.00116	225	Promoter (<=1kb)	225777935	225789524	11590	+	ENSG00000143742	ENST00000366838	0	SRP9	signal recognition particle 9 [Source:HGNC Symbol;Acc:HGNC:11304]
1	224329827	224330191	365	61	4.31103	6.11702	3.14254	156	Promoter (<=1kb)	224227334	224330121	102788	-	ENSG00000143748	ENST00000469968	0	NVL	nuclear VCP like [Source:HGNC Symbol;Acc:HGNC:8070]
1	224330335	224330802	468	30	2.82137	3.06498	0.69797	277	Promoter (<=1kb)	224227337	224330189	102853	-	ENSG00000143748	ENST00000482491	-146	NVL	nuclear VCP like [Source:HGNC Symbol;Acc:HGNC:8070]
1	225998217	225999976	1760	77	4.47681	7.79824	4.56329	595	Promoter (<=1kb)	225982702	225999343	16642	-	ENSG00000143751	ENST00000272091	0	SDE2	SDE2 telomere maintenance homolog [Source:HGNC Symbol;Acc:HGNC:26643]
1	225998217	225999976	1760	157	7.63698	15.7955	11.7427	1273	Promoter (<=1kb)	225982702	225999343	16642	-	ENSG00000143751	ENST00000272091	0	SDE2	SDE2 telomere maintenance homolog [Source:HGNC Symbol;Acc:HGNC:26643]
1	224182648	224182947	300	62	3.9172	6.22915	3.21614	253	Promoter (<=1kb)	224183240	224193441	10202	+	ENSG00000143753	ENST00000323699	-293	DEGS1	delta 4-desaturase, sphingolipid 1 [Source:HGNC Symbol;Acc:HGNC:13709]
1	224183139	224183843	705	51	3.58113	5.1613	2.32922	237	Promoter (<=1kb)	224183240	224193441	10202	+	ENSG00000143753	ENST00000323699	0	DEGS1	delta 4-desaturase, sphingolipid 1 [Source:HGNC Symbol;Acc:HGNC:13709]
1	224183139	224183843	705	73	4.70473	7.3003	4.13087	541	Promoter (<=1kb)	224183240	224193441	10202	+	ENSG00000143753	ENST00000323699	0	DEGS1	delta 4-desaturase, sphingolipid 1 [Source:HGNC Symbol;Acc:HGNC:13709]
1	224114607	224115138	532	57	3.94052	5.76624	2.82053	176	Promoter (<=1kb)	224114218	224131021	16804	+	ENSG00000143756	ENST00000519894	389	FBXO28	F-box protein 28 [Source:HGNC Symbol;Acc:HGNC:29046]
1	228081436	228082840	1405	67	4.70083	6.734	3.65051	627	Promoter (<=1kb)	228082660	228099211	16552	+	ENSG00000143761	ENST00000540651	0	ARF1	ADP ribosylation factor 1 [Source:HGNC Symbol;Acc:HGNC:652]
1	228081436	228082840	1405	47	3.3576	4.77688	2.00551	1118	Promoter (<=1kb)	228082660	228099211	16552	+	ENSG00000143761	ENST00000540651	0	ARF1	ADP ribosylation factor 1 [Source:HGNC Symbol;Acc:HGNC:652]
1	228083244	228083913	670	65	4.56329	6.51677	3.46271	306	Promoter (<=1kb)	228083222	228097896	14675	+	ENSG00000143761	ENST00000482962	22	ARF1	ADP ribosylation factor 1 [Source:HGNC Symbol;Acc:HGNC:652]
1	224356874	224357876	1003	80	5.1905	8.09236	4.83224	320	Promoter (<=1kb)	224356879	224379452	22574	+	ENSG00000143771	ENST00000465271	0	CNIH4	cornichon family AMPA receptor auxiliary protein 4 [Source:HGNC Symbol;Acc:HGNC:25013]
1	226736551	226736824	274	28	2.64587	2.80568	0.50378	223	Promoter (<=1kb)	226631690	226737458	105769	-	ENSG00000143772	ENST00000272117	634	ITPKB	inositol-trisphosphate 3-kinase B [Source:HGNC Symbol;Acc:HGNC:6179]
1	226737833	226738152	320	52	4.04955	5.24964	2.41104	175	Promoter (<=1kb)	226631690	226737458	105769	-	ENSG00000143772	ENST00000272117	-375	ITPKB	inositol-trisphosphate 3-kinase B [Source:HGNC Symbol;Acc:HGNC:6179]
1	228139387	228140831	1445	144	7.658	14.4541	10.5051	724	Promoter (<=1kb)	228139962	228148840	8879	+	ENSG00000143774	ENST00000366730	0	GUK1	guanylate kinase 1 [Source:HGNC Symbol;Acc:HGNC:4693]
1	228141685	228142173	489	46	3.66217	4.65281	1.90684	251	Promoter (<=1kb)	228141382	228148457	7076	+	ENSG00000143774	ENST00000412265	303	GUK1	guanylate kinase 1 [Source:HGNC Symbol;Acc:HGNC:4693]
1	228147184	228147770	587	33	3.0218	3.36187	0.93435	139	Promoter (<=1kb)	228147424	228148947	1524	+	ENSG00000143774	ENST00000465025	0	GUK1	guanylate kinase 1 [Source:HGNC Symbol;Acc:HGNC:4693]
1	227317897	227318675	779	72	5.00418	7.21256	4.05412	432	Promoter (<=1kb)	226989865	227318474	328610	-	ENSG00000143776	ENST00000366769	0	CDC42BPA	CDC42 binding protein kinase alpha [Source:HGNC Symbol;Acc:HGNC:1737]
1	227319733	227320098	366	44	3.6394	4.43667	1.71264	257	Promoter (1-2kb)	226989865	227318502	328638	-	ENSG00000143776	ENST00000366766	-1231	CDC42BPA	CDC42 binding protein kinase alpha [Source:HGNC Symbol;Acc:HGNC:1737]
1	224434883	224435156	274	28	2.5182	2.85714	0.51715	171	Promoter (<=1kb)	224434912	224521555	86644	+	ENSG00000143786	ENST00000483512	0	CNIH3	cornichon family AMPA receptor auxiliary protein 3 [Source:HGNC Symbol;Acc:HGNC:26802]
1	224503498	224503878	381	37	3.04956	3.70223	1.13986	207	Intron (ENST00000471578/ENSG00000143786, intron 1 of 5)	224513688	224521221	7534	+	ENSG00000143786	ENST00000496372	-9810	CNIH3	cornichon family AMPA receptor auxiliary protein 3 [Source:HGNC Symbol;Acc:HGNC:26802]
1	224615869	224616462	594	33	2.94552	3.38499	0.93435	71	Promoter (<=1kb)	224616317	224740554	124238	+	ENSG00000143786	ENST00000272133	0	CNIH3	cornichon family AMPA receptor auxiliary protein 3 [Source:HGNC Symbol;Acc:HGNC:26802]
1	228101099	228102214	1116	124	7.19921	12.4235	8.6626	592	Promoter (<=1kb)	228101413	228103002	1590	-	ENSG00000143793	ENST00000492757	788	C1orf35	chromosome 1 open reading frame 35 [Source:HGNC Symbol;Acc:HGNC:19032]
1	228102454	228105098	2645	76	4.91376	7.64284	4.42606	148	Promoter (<=1kb)	228100726	228103441	2716	-	ENSG00000143793	ENST00000469781	0	C1orf35	chromosome 1 open reading frame 35 [Source:HGNC Symbol;Acc:HGNC:19032]
1	228102454	228105098	2645	158	7.93762	15.8464	11.7867	851	Promoter (<=1kb)	228100726	228103441	2716	-	ENSG00000143793	ENST00000469781	0	C1orf35	chromosome 1 open reading frame 35 [Source:HGNC Symbol;Acc:HGNC:19032]
1	228102454	228105098	2645	133	6.99562	13.3358	9.48339	1247	Promoter (<=1kb)	228100726	228103441	2716	-	ENSG00000143793	ENST00000469781	0	C1orf35	chromosome 1 open reading frame 35 [Source:HGNC Symbol;Acc:HGNC:19032]
1	228102454	228105098	2645	110	6.60943	11.0777	7.46298	1805	Promoter (<=1kb)	228100726	228103441	2716	-	ENSG00000143793	ENST00000469781	0	C1orf35	chromosome 1 open reading frame 35 [Source:HGNC Symbol;Acc:HGNC:19032]
1	226870427	226871160	734	53	4.09285	5.31646	2.44663	541	Promoter (<=1kb)	226870450	226896086	25637	+	ENSG00000143801	ENST00000676888	0	PSEN2	presenilin 2 [Source:HGNC Symbol;Acc:HGNC:9509]
1	226871587	226871860	274	26	2.61667	2.66312	0.5036	86	Promoter (<=1kb)	226871268	226896098	24831	+	ENSG00000143801	ENST00000366782	319	PSEN2	presenilin 2 [Source:HGNC Symbol;Acc:HGNC:9509]
1	225923144	225924714	1571	41	3.31372	4.1142	1.46709	988	Promoter (<=1kb)	225919877	225924110	4234	-	ENSG00000143811	ENST00000612651	0	PYCR2	pyrroline-5-carboxylate reductase 2 [Source:HGNC Symbol;Acc:HGNC:30262]
1	225426541	225428940	2400	38	3.12422	3.8191	1.23531	554	Promoter (<=1kb)	225401502	225428038	26537	-	ENSG00000143815	ENST00000272163	0	LBR	lamin B receptor [Source:HGNC Symbol;Acc:HGNC:6518]
1	225426541	225428940	2400	74	4.78648	7.43461	4.24464	1464	Promoter (<=1kb)	225401502	225428038	26537	-	ENSG00000143815	ENST00000272163	0	LBR	lamin B receptor [Source:HGNC Symbol;Acc:HGNC:6518]
1	225426541	225428940	2400	41	3.31372	4.1142	1.46709	2210	Promoter (<=1kb)	225401502	225428038	26537	-	ENSG00000143815	ENST00000272163	0	LBR	lamin B receptor [Source:HGNC Symbol;Acc:HGNC:6518]
1	225429191	225429618	428	31	2.90391	3.18711	0.78427	160	Promoter (<=1kb)	225419263	225428925	9663	-	ENSG00000143815	ENST00000425080	-266	LBR	lamin B receptor [Source:HGNC Symbol;Acc:HGNC:6518]
1	227945968	227946643	676	47	3.69754	4.70731	1.95777	410	Promoter (1-2kb)	227918656	227947932	29277	-	ENSG00000143816	ENST00000272164	1289	WNT9A	Wnt family member 9A [Source:HGNC Symbol;Acc:HGNC:12778]
1	227947157	227947990	834	63	4.47599	6.37865	3.34201	531	Promoter (<=1kb)	227918656	227947932	29277	-	ENSG00000143816	ENST00000272164	0	WNT9A	Wnt family member 9A [Source:HGNC Symbol;Acc:HGNC:12778]
1	227948261	227948612	352	82	5.2898	8.25279	4.95997	166	Promoter (<=1kb)	227918656	227947932	29277	-	ENSG00000143816	ENST00000272164	-329	WNT9A	Wnt family member 9A [Source:HGNC Symbol;Acc:HGNC:12778]
1	227949024	227949563	540	23	2.37334	2.31286	0.2499	84	Promoter (1-2kb)	227918656	227947932	29277	-	ENSG00000143816	ENST00000272164	-1092	WNT9A	Wnt family member 9A [Source:HGNC Symbol;Acc:HGNC:12778]
1	225810852	225811492	641	56	4.18931	5.68347	2.75822	169	Promoter (<=1kb)	225810412	225845559	35148	+	ENSG00000143819	ENST00000614058	440	EPHX1	epoxide hydrolase 1 [Source:HGNC Symbol;Acc:HGNC:3401]
1	225810852	225811492	641	31	2.90391	3.18711	0.78427	490	Promoter (<=1kb)	225810412	225845559	35148	+	ENSG00000143819	ENST00000614058	440	EPHX1	epoxide hydrolase 1 [Source:HGNC Symbol;Acc:HGNC:3401]
1	204072717	204075158	2442	96	4.97242	9.68689	6.21671	558	Promoter (<=1kb)	204073115	204119859	46745	+	ENSG00000143842	ENST00000367203	0	SOX13	SRY-box transcription factor 13 [Source:HGNC Symbol;Acc:HGNC:11192]
1	204072717	204075158	2442	95	4.91198	9.56975	6.10696	1245	Promoter (<=1kb)	204073115	204119859	46745	+	ENSG00000143842	ENST00000367203	0	SOX13	SRY-box transcription factor 13 [Source:HGNC Symbol;Acc:HGNC:11192]
1	204072717	204075158	2442	83	4.43769	8.32503	5.02649	1511	Promoter (<=1kb)	204073115	204119859	46745	+	ENSG00000143842	ENST00000367203	0	SOX13	SRY-box transcription factor 13 [Source:HGNC Symbol;Acc:HGNC:11192]
1	204072717	204075158	2442	86	4.42761	8.60728	5.26707	2269	Promoter (<=1kb)	204073115	204119859	46745	+	ENSG00000143842	ENST00000367203	0	SOX13	SRY-box transcription factor 13 [Source:HGNC Symbol;Acc:HGNC:11192]
1	204075397	204075861	465	29	2.43021	2.96602	0.61469	260	Promoter (1-2kb)	204074026	204113088	39063	+	ENSG00000143842	ENST00000525442	1371	SOX13	SRY-box transcription factor 13 [Source:HGNC Symbol;Acc:HGNC:11192]
1	204147178	204147632	455	23	2.20606	2.3475	0.27785	160	Promoter (<=1kb)	204134548	204147575	13028	-	ENSG00000143845	ENST00000422699	0	ETNK2	ethanolamine kinase 2 [Source:HGNC Symbol;Acc:HGNC:25575]
1	204152382	204152723	342	27	2.26845	2.78658	0.50378	19	Promoter (<=1kb)	204131062	204152044	20983	-	ENSG00000143845	ENST00000367202	-338	ETNK2	ethanolamine kinase 2 [Source:HGNC Symbol;Acc:HGNC:25575]
1	203025041	203025426	386	39	3.11541	3.98058	1.37848	227	Promoter (1-2kb)	203026498	203078736	52239	+	ENSG00000143847	ENST00000367240	-1072	PPFIA4	PTPRF interacting protein alpha 4 [Source:HGNC Symbol;Acc:HGNC:9248]
1	203025862	203027396	1535	53	3.71132	5.38218	2.49924	147	Promoter (<=1kb)	203026498	203078736	52239	+	ENSG00000143847	ENST00000367240	0	PPFIA4	PTPRF interacting protein alpha 4 [Source:HGNC Symbol;Acc:HGNC:9248]
1	203025862	203027396	1535	54	3.6374	5.48743	2.58619	484	Promoter (<=1kb)	203026498	203078736	52239	+	ENSG00000143847	ENST00000367240	0	PPFIA4	PTPRF interacting protein alpha 4 [Source:HGNC Symbol;Acc:HGNC:9248]
1	203025862	203027396	1535	46	3.42696	4.6861	1.93974	996	Promoter (<=1kb)	203026498	203078736	52239	+	ENSG00000143847	ENST00000367240	0	PPFIA4	PTPRF interacting protein alpha 4 [Source:HGNC Symbol;Acc:HGNC:9248]
1	203027800	203028230	431	39	3.11541	3.98058	1.37848	250	Promoter (1-2kb)	203026498	203078736	52239	+	ENSG00000143847	ENST00000367240	1302	PPFIA4	PTPRF interacting protein alpha 4 [Source:HGNC Symbol;Acc:HGNC:9248]
1	204363238	204363679	442	50	3.40218	5.06806	2.24387	235	Intron (ENST00000564627/ENSG00000143850, intron 3 of 4)	204218853	204359929	141077	-	ENSG00000143850	ENST00000272203	-3309	PLEKHA6	pleckstrin homology domain containing A6 [Source:HGNC Symbol;Acc:HGNC:17053]
1	202643192	202643639	448	62	3.9172	6.22915	3.21614	330	Promoter (<=1kb)	202590596	202643453	52858	-	ENSG00000143858	ENST00000367267	0	SYT2	synaptotagmin 2 [Source:HGNC Symbol;Acc:HGNC:11510]
1	202144437	202145243	807	35	2.75991	3.55145	1.05192	535	Promoter (<=1kb)	202133404	202144737	11334	-	ENSG00000143862	ENST00000272217	0	ARL8A	ADP ribosylation factor like GTPase 8A [Source:HGNC Symbol;Acc:HGNC:25192]
1	35268191	35268803	613	36	3.18448	3.60411	1.05192	456	Promoter (<=1kb)	35268709	35422058	153350	+	ENSG00000146463	ENST00000314607	0	ZMYM4	zinc finger MYM-type containing 4 [Source:HGNC Symbol;Acc:HGNC:13055]
1	35269274	35269725	452	40	3.0778	4.09981	1.46709	184	Promoter (<=1kb)	35269033	35359229	90197	+	ENSG00000146463	ENST00000441447	241	ZMYM4	zinc finger MYM-type containing 4 [Source:HGNC Symbol;Acc:HGNC:13055]
1	198156231	198159579	3349	47	3.3576	4.77688	2.00551	187	Promoter (<=1kb)	198156994	198253078	96085	+	ENSG00000151414	ENST00000442588	0	NEK7	NIMA related kinase 7 [Source:HGNC Symbol;Acc:HGNC:13386]
1	198156231	198159579	3349	111	6.20514	11.1748	7.55471	825	Promoter (<=1kb)	198156994	198253078	96085	+	ENSG00000151414	ENST00000442588	0	NEK7	NIMA related kinase 7 [Source:HGNC Symbol;Acc:HGNC:13386]
1	198156231	198159579	3349	120	6.45929	12.0028	8.28483	1397	Promoter (<=1kb)	198156994	198253078	96085	+	ENSG00000151414	ENST00000442588	0	NEK7	NIMA related kinase 7 [Source:HGNC Symbol;Acc:HGNC:13386]
1	198156231	198159579	3349	65	3.92559	6.50232	3.45505	1772	Promoter (<=1kb)	198156994	198253078	96085	+	ENSG00000151414	ENST00000442588	0	NEK7	NIMA related kinase 7 [Source:HGNC Symbol;Acc:HGNC:13386]
1	198156231	198159579	3349	47	3.34636	4.75735	2.00116	2287	Promoter (<=1kb)	198156994	198253078	96085	+	ENSG00000151414	ENST00000442588	0	NEK7	NIMA related kinase 7 [Source:HGNC Symbol;Acc:HGNC:13386]
1	198156231	198159579	3349	99	5.69356	9.93462	6.4406	2936	Promoter (<=1kb)	198156994	198253078	96085	+	ENSG00000151414	ENST00000442588	0	NEK7	NIMA related kinase 7 [Source:HGNC Symbol;Acc:HGNC:13386]
1	174158250	174161045	2796	77	4.47681	7.79824	4.56329	177	Promoter (<=1kb)	174159410	174548561	389152	+	ENSG00000152061	ENST00000357444	0	RABGAP1L	RAB GTPase activating protein 1 like [Source:HGNC Symbol;Acc:HGNC:24663]
1	174158250	174161045	2796	145	6.72234	14.5845	10.6296	1073	Promoter (<=1kb)	174159410	174548561	389152	+	ENSG00000152061	ENST00000357444	0	RABGAP1L	RAB GTPase activating protein 1 like [Source:HGNC Symbol;Acc:HGNC:24663]
1	174158250	174161045	2796	42	2.93323	4.20336	1.54351	2249	Promoter (<=1kb)	174159410	174548561	389152	+	ENSG00000152061	ENST00000357444	0	RABGAP1L	RAB GTPase activating protein 1 like [Source:HGNC Symbol;Acc:HGNC:24663]
1	174158250	174161045	2796	55	3.69795	5.594	2.68563	2640	Promoter (<=1kb)	174159410	174548561	389152	+	ENSG00000152061	ENST00000357444	0	RABGAP1L	RAB GTPase activating protein 1 like [Source:HGNC Symbol;Acc:HGNC:24663]
1	174238849	174239645	797	42	2.93323	4.20336	1.54351	151	Promoter (<=1kb)	174238822	174244320	5499	+	ENSG00000152061	ENST00000529474	27	RABGAP1L	RAB GTPase activating protein 1 like [Source:HGNC Symbol;Acc:HGNC:24663]
1	174238849	174239645	797	66	4.33584	6.68751	3.60837	623	Promoter (<=1kb)	174238822	174244320	5499	+	ENSG00000152061	ENST00000529474	27	RABGAP1L	RAB GTPase activating protein 1 like [Source:HGNC Symbol;Acc:HGNC:24663]
1	174648228	174648609	382	24	2.41028	2.45747	0.36676	139	Intron (ENST00000251507/ENSG00000152061, intron 14 of 20)	174637378	174705750	68373	+	ENSG00000152061	ENST00000474375	10850	RABGAP1L	RAB GTPase activating protein 1 like [Source:HGNC Symbol;Acc:HGNC:24663]
1	214552225	214552772	548	23	2.41831	2.37732	0.30179	286	Promoter (<=1kb)	214464702	214552449	87748	-	ENSG00000152104	ENST00000486173	0	PTPN14	protein tyrosine phosphatase non-receptor type 14 [Source:HGNC Symbol;Acc:HGNC:9647]
1	162498116	162498405	290	48	3.68191	4.88738	2.08202	96	Promoter (<=1kb)	162498085	162524054	25970	+	ENSG00000152332	ENST00000282169	31	UHMK1	U2AF homology motif kinase 1 [Source:HGNC Symbol;Acc:HGNC:19683]
1	162498550	162498864	315	31	2.68585	3.1266	0.74503	176	Promoter (<=1kb)	162498085	162524054	25970	+	ENSG00000152332	ENST00000282169	465	UHMK1	U2AF homology motif kinase 1 [Source:HGNC Symbol;Acc:HGNC:19683]
1	166875599	166876794	1196	94	5.03641	9.47062	6.01587	433	Promoter (<=1kb)	166856510	166876264	19755	-	ENSG00000152382	ENST00000367874	0	TADA1	transcriptional adaptor 1 [Source:HGNC Symbol;Acc:HGNC:30631]
1	166875599	166876794	1196	69	4.32987	6.95572	3.85155	925	Promoter (<=1kb)	166856510	166876264	19755	-	ENSG00000152382	ENST00000367874	0	TADA1	transcriptional adaptor 1 [Source:HGNC Symbol;Acc:HGNC:30631]
1	66924613	66925661	1049	52	4.04955	5.24964	2.41104	135	Promoter (<=1kb)	66812885	66924856	111972	-	ENSG00000152763	ENST00000371026	0	DNAI4	dynein axonemal intermediate chain 4 [Source:HGNC Symbol;Acc:HGNC:26252]
1	66924613	66925661	1049	57	4.0501	5.70062	2.75822	810	Promoter (<=1kb)	66812885	66924856	111972	-	ENSG00000152763	ENST00000371026	0	DNAI4	dynein axonemal intermediate chain 4 [Source:HGNC Symbol;Acc:HGNC:26252]
1	235328331	235328788	458	60	4.40629	6.02215	3.05387	167	Promoter (<=1kb)	235328399	235342596	14198	+	ENSG00000152904	ENST00000471812	0	GGPS1	geranylgeranyl diphosphate synthase 1 [Source:HGNC Symbol;Acc:HGNC:4249]
1	235328931	235329229	299	50	3.925	5.05763	2.23473	244	Promoter (<=1kb)	235329029	235342559	13531	+	ENSG00000152904	ENST00000497327	0	GGPS1	geranylgeranyl diphosphate synthase 1 [Source:HGNC Symbol;Acc:HGNC:4249]
1	244862590	244864919	2330	156	8.37194	15.6391	11.5957	321	Promoter (<=1kb)	244840687	244864531	23845	-	ENSG00000153187	ENST00000649899	0	HNRNPU	heterogeneous nuclear ribonucleoprotein U [Source:HGNC Symbol;Acc:HGNC:5048]
1	244862590	244864919	2330	102	6.2993	10.2133	6.70134	833	Promoter (<=1kb)	244840687	244864531	23845	-	ENSG00000153187	ENST00000649899	0	HNRNPU	heterogeneous nuclear ribonucleoprotein U [Source:HGNC Symbol;Acc:HGNC:5048]
1	244862590	244864919	2330	112	6.25924	11.2663	7.62189	1436	Promoter (<=1kb)	244840687	244864531	23845	-	ENSG00000153187	ENST00000649899	0	HNRNPU	heterogeneous nuclear ribonucleoprotein U [Source:HGNC Symbol;Acc:HGNC:5048]
1	244862590	244864919	2330	47	3.34636	4.75735	2.00116	2153	Promoter (<=1kb)	244840687	244864531	23845	-	ENSG00000153187	ENST00000649899	0	HNRNPU	heterogeneous nuclear ribonucleoprotein U [Source:HGNC Symbol;Acc:HGNC:5048]
1	246859594	246859888	295	47	3.7336	4.76286	2.00116	211	Intron (ENST00000470300/ENSG00000153207, intron 20 of 25)	246861958	246864298	2341	-	ENSG00000153207	ENST00000477526	4410	AHCTF1	AT-hook containing transcription factor 1 [Source:HGNC Symbol;Acc:HGNC:24618]
1	246930877	246931283	407	28	2.5182	2.85714	0.51715	74	Promoter (<=1kb)	246839098	246931363	92266	-	ENSG00000153207	ENST00000366508	80	AHCTF1	AT-hook containing transcription factor 1 [Source:HGNC Symbol;Acc:HGNC:24618]
1	246931594	246932654	1061	134	7.32435	13.4596	9.60081	355	Promoter (<=1kb)	246839098	246931948	92851	-	ENSG00000153207	ENST00000648844	0	AHCTF1	AT-hook containing transcription factor 1 [Source:HGNC Symbol;Acc:HGNC:24618]
1	246931594	246932654	1061	102	6.10362	10.2539	6.73952	760	Promoter (<=1kb)	246839098	246931948	92851	-	ENSG00000153207	ENST00000648844	0	AHCTF1	AT-hook containing transcription factor 1 [Source:HGNC Symbol;Acc:HGNC:24618]
1	211382497	211383083	587	76	4.91376	7.64284	4.42606	229	Promoter (<=1kb)	211382736	211399219	16484	+	ENSG00000153363	ENST00000664255	0	LINC00467	long intergenic non-protein coding RNA 467 [Source:HGNC Symbol;Acc:HGNC:28227]
1	211383313	211383760	448	48	3.68191	4.88738	2.08202	130	Promoter (<=1kb)	211382910	211432532	49623	+	ENSG00000153363	ENST00000654903	403	LINC00467	long intergenic non-protein coding RNA 467 [Source:HGNC Symbol;Acc:HGNC:28227]
1	84997024	84997957	934	53	4.09433	5.31875	2.44663	119	Promoter (<=1kb)	84925583	84997113	71531	-	ENSG00000153898	ENST00000370608	0	MCOLN2	mucolipin TRP cation channel 2 [Source:HGNC Symbol;Acc:HGNC:13357]
1	84997024	84997957	934	62	4.54926	6.2454	3.21614	790	Promoter (<=1kb)	84925583	84997113	71531	-	ENSG00000153898	ENST00000370608	0	MCOLN2	mucolipin TRP cation channel 2 [Source:HGNC Symbol;Acc:HGNC:13357]
1	85464103	85464581	479	32	2.93251	3.22946	0.82165	17	Promoter (<=1kb)	85318485	85465159	146675	-	ENSG00000153904	ENST00000284031	578	DDAH1	dimethylarginine dimethylaminohydrolase 1 [Source:HGNC Symbol;Acc:HGNC:2715]
1	85464907	85465614	708	34	2.798	3.45887	0.98316	171	Promoter (<=1kb)	85318485	85465159	146675	-	ENSG00000153904	ENST00000284031	0	DDAH1	dimethylarginine dimethylaminohydrolase 1 [Source:HGNC Symbol;Acc:HGNC:2715]
1	85464907	85465614	708	34	2.78863	3.44328	0.98316	608	Promoter (<=1kb)	85318485	85465159	146675	-	ENSG00000153904	ENST00000284031	0	DDAH1	dimethylarginine dimethylaminohydrolase 1 [Source:HGNC Symbol;Acc:HGNC:2715]
1	86913988	86915771	1784	57	4.0501	5.70062	2.75822	1238	Promoter (<=1kb)	86914635	87109982	195348	+	ENSG00000153936	ENST00000370550	0	HS2ST1	heparan sulfate 2-O-sulfotransferase 1 [Source:HGNC Symbol;Acc:HGNC:5193]
1	52365862	52366872	1011	88	5.66944	8.86327	5.49653	412	Promoter (<=1kb)	52350593	52366193	15601	-	ENSG00000154222	ENST00000371586	0	CC2D1B	coiled-coil and C2 domain containing 1B [Source:HGNC Symbol;Acc:HGNC:29386]
1	222617190	222617793	604	64	4.17227	6.41169	3.37017	277	Promoter (<=1kb)	222618097	222668007	49911	+	ENSG00000154305	ENST00000344922	-304	MIA3	MIA SH3 domain ER export factor 3 [Source:HGNC Symbol;Acc:HGNC:24008]
1	222618168	222619127	960	47	3.34636	4.75735	2.00116	142	Promoter (<=1kb)	222618099	222646135	28037	+	ENSG00000154305	ENST00000470521	69	MIA3	MIA SH3 domain ER export factor 3 [Source:HGNC Symbol;Acc:HGNC:24008]
1	222618168	222619127	960	61	4.16563	6.13822	3.15717	574	Promoter (<=1kb)	222618099	222646135	28037	+	ENSG00000154305	ENST00000470521	69	MIA3	MIA SH3 domain ER export factor 3 [Source:HGNC Symbol;Acc:HGNC:24008]
1	222814569	222815156	588	28	2.5182	2.85714	0.51715	199	Promoter (<=1kb)	222815022	222837384	22363	+	ENSG00000154309	ENST00000450784	0	DISP1	dispatched RND transporter family member 1 [Source:HGNC Symbol;Acc:HGNC:19711]
1	228213154	228213660	507	53	3.95556	5.31787	2.44663	283	Promoter (<=1kb)	228213625	228246642	33018	+	ENSG00000154358	ENST00000668066	0	OBSCN	obscurin, cytoskeletal calmodulin and titin-interacting RhoGEF [Source:HGNC Symbol;Acc:HGNC:15719]
1	228377672	228378365	694	41	3.31372	4.1142	1.46709	186	Promoter (2-3kb)	228374918	228378822	3905	+	ENSG00000154358	ENST00000664862	2754	OBSCN	obscurin, cytoskeletal calmodulin and titin-interacting RhoGEF [Source:HGNC Symbol;Acc:HGNC:15719]
1	228406266	228406847	582	148	8.18569	14.8804	10.8914	276	Promoter (<=1kb)	228393676	228406835	13160	-	ENSG00000154370	ENST00000284551	0	TRIM11	tripartite motif containing 11 [Source:HGNC Symbol;Acc:HGNC:16281]
1	225652070	225653747	1678	48	3.68191	4.88738	2.08202	188	Promoter (<=1kb)	225486835	225653142	166308	-	ENSG00000154380	ENST00000366844	0	ENAH	ENAH actin regulator [Source:HGNC Symbol;Acc:HGNC:18271]
1	225652070	225653747	1678	125	6.80367	12.5879	8.79756	561	Promoter (<=1kb)	225486835	225653142	166308	-	ENSG00000154380	ENST00000366844	0	ENAH	ENAH actin regulator [Source:HGNC Symbol;Acc:HGNC:18271]
1	225652070	225653747	1678	95	5.66973	9.5394	6.07815	1501	Promoter (<=1kb)	225486835	225653142	166308	-	ENSG00000154380	ENST00000366844	0	ENAH	ENAH actin regulator [Source:HGNC Symbol;Acc:HGNC:18271]
1	225653979	225654528	550	33	2.94552	3.38499	0.93435	89	Promoter (<=1kb)	225486835	225653142	166308	-	ENSG00000154380	ENST00000366844	-837	ENAH	ENAH actin regulator [Source:HGNC Symbol;Acc:HGNC:18271]
1	229342416	229343694	1279	53	3.81849	5.32744	2.44813	179	Promoter (<=1kb)	229321011	229342517	21507	-	ENSG00000154429	ENST00000366687	0	CCSAP	centriole, cilia and spindle associated protein [Source:HGNC Symbol;Acc:HGNC:29578]
1	229342416	229343694	1279	45	3.47136	4.55332	1.81272	605	Promoter (<=1kb)	229321011	229342517	21507	-	ENSG00000154429	ENST00000366687	0	CCSAP	centriole, cilia and spindle associated protein [Source:HGNC Symbol;Acc:HGNC:29578]
1	92960704	92961230	527	41	3.31372	4.1142	1.46709	42	Promoter (<=1kb)	92842167	92961462	119296	-	ENSG00000154511	ENST00000370310	232	DIPK1A	divergent protein kinase domain 1A [Source:HGNC Symbol;Acc:HGNC:32213]
1	92961946	92962456	511	53	4.09433	5.31875	2.44663	184	Promoter (<=1kb)	92842160	92961522	119363	-	ENSG00000154511	ENST00000616709	-424	DIPK1A	divergent protein kinase domain 1A [Source:HGNC Symbol;Acc:HGNC:32213]
1	112674431	112675452	1022	53	3.31393	5.33188	2.45213	125	Promoter (<=1kb)	112674487	112700739	26253	+	ENSG00000155363	ENST00000369645	0	MOV10	Mov10 RISC complex RNA helicase [Source:HGNC Symbol;Acc:HGNC:7200]
1	112674431	112675452	1022	42	2.93323	4.20336	1.54351	742	Promoter (<=1kb)	112674487	112700739	26253	+	ENSG00000155363	ENST00000369645	0	MOV10	Mov10 RISC complex RNA helicase [Source:HGNC Symbol;Acc:HGNC:7200]
1	112675981	112676293	313	37	2.87877	3.75825	1.19164	173	Promoter (1-2kb)	112674745	112700710	25966	+	ENSG00000155363	ENST00000357443	1236	MOV10	Mov10 RISC complex RNA helicase [Source:HGNC Symbol;Acc:HGNC:7200]
1	112705497	112706006	510	46	3.28181	4.64492	1.90071	138	Promoter (<=1kb)	112701614	112704997	3384	-	ENSG00000155366	ENST00000534717	-500	RHOC	ras homolog family member C [Source:HGNC Symbol;Acc:HGNC:669]
1	112706753	112707811	1059	106	5.47796	10.6443	7.06299	577	Promoter (<=1kb)	112701127	112707056	5930	-	ENSG00000155366	ENST00000369633	0	RHOC	ras homolog family member C [Source:HGNC Symbol;Acc:HGNC:669]
1	112713505	112714287	783	68	3.94461	6.80009	3.70964	410	Promoter (<=1kb)	112709994	112715255	5262	-	ENSG00000155367	ENST00000471106	968	PPM1J	protein phosphatase, Mg2+/Mn2+ dependent 1J [Source:HGNC Symbol;Acc:HGNC:20785]
1	112714424	112715012	589	68	3.99087	6.88883	3.78677	269	Promoter (<=1kb)	112709994	112715255	5262	-	ENSG00000155367	ENST00000471106	243	PPM1J	protein phosphatase, Mg2+/Mn2+ dependent 1J [Source:HGNC Symbol;Acc:HGNC:20785]
1	112715322	112715853	532	72	3.80264	7.2932	4.12613	209	Promoter (<=1kb)	112709994	112715477	5484	-	ENSG00000155367	ENST00000309276	0	PPM1J	protein phosphatase, Mg2+/Mn2+ dependent 1J [Source:HGNC Symbol;Acc:HGNC:20785]
1	112954963	112957395	2433	103	5.31621	10.3421	6.78334	730	Promoter (<=1kb)	112911847	112956196	44350	-	ENSG00000155380	ENST00000369626	0	SLC16A1	solute carrier family 16 member 1 [Source:HGNC Symbol;Acc:HGNC:10922]
1	112954963	112957395	2433	85	4.74067	8.59276	5.25315	1104	Promoter (<=1kb)	112911847	112956196	44350	-	ENSG00000155380	ENST00000369626	0	SLC16A1	solute carrier family 16 member 1 [Source:HGNC Symbol;Acc:HGNC:10922]
1	112954963	112957395	2433	123	5.75754	12.3103	8.55821	1554	Promoter (<=1kb)	112911847	112956196	44350	-	ENSG00000155380	ENST00000369626	0	SLC16A1	solute carrier family 16 member 1 [Source:HGNC Symbol;Acc:HGNC:10922]
1	118147599	118147911	313	28	2.5182	2.85714	0.51715	131	Intron (ENST00000336338/ENSG00000155761, intron 3 of 48)	118150397	118185223	34827	-	ENSG00000155761	ENST00000465053	37312	SPAG17	sperm associated antigen 17 [Source:HGNC Symbol;Acc:HGNC:26620]
1	110061525	110061908	384	23	2.18092	2.30601	0.24665	131	Exon (ENST00000554749/ENSG00000258634, exon 1 of 1)	110060397	110064924	4528	-	ENSG00000156150	ENST00000649954	3016	ALX3	ALX homeobox 3 [Source:HGNC Symbol;Acc:HGNC:449]
1	111139126	111139577	452	40	3.0778	4.09981	1.46709	217	Promoter (<=1kb)	111120516	111139520	19005	-	ENSG00000156171	ENST00000480600	0	DRAM2	DNA damage regulated autophagy modulator 2 [Source:HGNC Symbol;Acc:HGNC:28769]
1	99766453	99766726	274	44	3.6394	4.43667	1.71264	78	Promoter (<=1kb)	99703970	99766635	62666	-	ENSG00000156869	ENST00000646001	0	FRRS1	ferric chelate reductase 1 [Source:HGNC Symbol;Acc:HGNC:27622]
1	52141414	52143066	1653	62	3.9172	6.22915	3.21614	613	Promoter (<=1kb)	52142089	52346634	204546	+	ENSG00000157077	ENST00000287727	0	ZFYVE9	zinc finger FYVE-type containing 9 [Source:HGNC Symbol;Acc:HGNC:6775]
1	16440223	16440880	658	37	3.16445	3.71685	1.15278	469	Promoter (<=1kb)	16440721	16459008	18288	+	ENSG00000157191	ENST00000504551	0	NECAP2	NECAP endocytosis associated 2 [Source:HGNC Symbol;Acc:HGNC:25528]
1	53323301	53323585	285	41	3.31372	4.1142	1.46709	154	Intron (ENST00000306052/ENSG00000157193, intron 2 of 18)	53246568	53327399	80832	-	ENSG00000157193	ENST00000658404	3814	LRP8	LDL receptor related protein 8 [Source:HGNC Symbol;Acc:HGNC:6700]
1	53324810	53325273	464	45	3.47136	4.55332	1.81272	243	Promoter (2-3kb)	53246568	53327399	80832	-	ENSG00000157193	ENST00000658404	2126	LRP8	LDL receptor related protein 8 [Source:HGNC Symbol;Acc:HGNC:6700]
1	53325542	53326904	1363	41	3.31372	4.1142	1.46709	477	Promoter (<=1kb)	53246568	53327399	80832	-	ENSG00000157193	ENST00000658404	495	LRP8	LDL receptor related protein 8 [Source:HGNC Symbol;Acc:HGNC:6700]
1	53325542	53326904	1363	123	7.12385	12.3007	8.54984	873	Promoter (<=1kb)	53246568	53327399	80832	-	ENSG00000157193	ENST00000658404	495	LRP8	LDL receptor related protein 8 [Source:HGNC Symbol;Acc:HGNC:6700]
1	53327096	53327854	759	88	5.66944	8.86327	5.49653	249	Promoter (<=1kb)	53246568	53327399	80832	-	ENSG00000157193	ENST00000658404	0	LRP8	LDL receptor related protein 8 [Source:HGNC Symbol;Acc:HGNC:6700]
1	53329285	53329558	274	26	2.59011	2.62469	0.47231	92	Promoter (<=1kb)	53245546	53328469	82924	-	ENSG00000157193	ENST00000662198	-816	LRP8	LDL receptor related protein 8 [Source:HGNC Symbol;Acc:HGNC:6700]
1	54404934	54405582	649	54	3.6374	5.48743	2.58619	431	Promoter (<=1kb)	54225433	54405504	180072	-	ENSG00000157216	ENST00000417664	0	SSBP3	single stranded DNA binding protein 3 [Source:HGNC Symbol;Acc:HGNC:15674]
1	54406167	54407366	1200	100	6.1688	10.0028	6.50489	410	Promoter (<=1kb)	54225433	54406223	180791	-	ENSG00000157216	ENST00000357475	0	SSBP3	single stranded DNA binding protein 3 [Source:HGNC Symbol;Acc:HGNC:15674]
1	54406167	54407366	1200	74	4.97814	7.45087	4.25442	1013	Promoter (<=1kb)	54225433	54406223	180791	-	ENSG00000157216	ENST00000357475	0	SSBP3	single stranded DNA binding protein 3 [Source:HGNC Symbol;Acc:HGNC:15674]
1	2585309	2585984	676	31	2.77708	3.12865	0.74503	167	Promoter (<=1kb)	2586491	2589632	3142	+	ENSG00000157870	ENST00000493183	-507	PRXL2B	peroxiredoxin like 2B [Source:HGNC Symbol;Acc:HGNC:28390]
1	2586157	2587535	1379	125	7.27881	12.5531	8.77147	548	Promoter (<=1kb)	2586491	2589632	3142	+	ENSG00000157870	ENST00000493183	0	PRXL2B	peroxiredoxin like 2B [Source:HGNC Symbol;Acc:HGNC:28390]
1	2586157	2587535	1379	53	4.09433	5.31875	2.44663	1187	Promoter (<=1kb)	2586491	2589632	3142	+	ENSG00000157870	ENST00000493183	0	PRXL2B	peroxiredoxin like 2B [Source:HGNC Symbol;Acc:HGNC:28390]
1	2588660	2589275	616	28	2.72955	2.82717	0.50378	132	Promoter (<=1kb)	2588594	2591468	2875	+	ENSG00000157870	ENST00000476686	66	PRXL2B	peroxiredoxin like 2B [Source:HGNC Symbol;Acc:HGNC:28390]
1	2526917	2527264	348	44	3.6394	4.43667	1.71264	207	Promoter (<=1kb)	2521367	2526597	5231	-	ENSG00000157881	ENST00000514922	-320	PANK4	pantothenate kinase 4 (inactive) [Source:HGNC Symbol;Acc:HGNC:19366]
1	2411475	2412337	863	92	5.91403	9.25533	5.83783	458	Promoter (<=1kb)	2404061	2412456	8396	-	ENSG00000157911	ENST00000650293	119	PEX10	peroxisomal biogenesis factor 10 [Source:HGNC Symbol;Acc:HGNC:8851]
1	2412706	2413581	876	62	4.54926	6.2454	3.21614	356	Promoter (<=1kb)	2403974	2412564	8591	-	ENSG00000157911	ENST00000447513	-142	PEX10	peroxisomal biogenesis factor 10 [Source:HGNC Symbol;Acc:HGNC:8851]
1	2414446	2414719	274	44	3.6394	4.43667	1.71264	158	Promoter (<=1kb)	2408530	2413797	5268	-	ENSG00000157911	ENST00000508384	-649	PEX10	peroxisomal biogenesis factor 10 [Source:HGNC Symbol;Acc:HGNC:8851]
1	2392365	2392806	442	28	2.72955	2.82717	0.50378	116	Promoter (<=1kb)	2393174	2402316	9143	+	ENSG00000157916	ENST00000443438	-368	RER1	retention in endoplasmic reticulum sorting receptor 1 [Source:HGNC Symbol;Acc:HGNC:30309]
1	2227578	2227989	412	103	6.36896	10.3256	6.77477	212	Promoter (<=1kb)	2228319	2310213	81895	+	ENSG00000157933	ENST00000378536	-330	SKI	SKI proto-oncogene [Source:HGNC Symbol;Acc:HGNC:10896]
1	2228898	2229275	378	44	3.6394	4.43667	1.71264	131	Promoter (<=1kb)	2228319	2310213	81895	+	ENSG00000157933	ENST00000378536	579	SKI	SKI proto-oncogene [Source:HGNC Symbol;Acc:HGNC:10896]
1	2229526	2229799	274	42	3.40184	4.25081	1.58078	151	Promoter (1-2kb)	2228319	2310213	81895	+	ENSG00000157933	ENST00000378536	1207	SKI	SKI proto-oncogene [Source:HGNC Symbol;Acc:HGNC:10896]
1	25543717	25544916	1200	53	3.95556	5.31787	2.44663	196	Promoter (<=1kb)	25543606	25568886	25281	+	ENSG00000157978	ENST00000374338	111	LDLRAP1	low density lipoprotein receptor adaptor protein 1 [Source:HGNC Symbol;Acc:HGNC:18640]
1	25566884	25567190	307	28	2.6696	2.84072	0.51492	132	Promoter (2-3kb)	25564591	25567636	3046	+	ENSG00000157978	ENST00000470950	2293	LDLRAP1	low density lipoprotein receptor adaptor protein 1 [Source:HGNC Symbol;Acc:HGNC:18640]
1	25996751	25997258	508	28	2.72856	2.82573	0.50378	194	Promoter (<=1kb)	25983956	25997621	13666	-	ENSG00000158006	ENST00000439092	363	PAFAH2	platelet activating factor acetylhydrolase 2 [Source:HGNC Symbol;Acc:HGNC:8579]
1	25997483	25998331	849	32	2.96168	3.27269	0.85891	615	Promoter (<=1kb)	25959767	25998063	38297	-	ENSG00000158006	ENST00000374282	0	PAFAH2	platelet activating factor acetylhydrolase 2 [Source:HGNC Symbol;Acc:HGNC:8579]
1	25999356	25999890	535	35	3.14965	3.55212	1.05192	135	Promoter (1-2kb)	25982365	25998117	15753	-	ENSG00000158006	ENST00000464540	-1239	PAFAH2	platelet activating factor acetylhydrolase 2 [Source:HGNC Symbol;Acc:HGNC:8579]
1	26035263	26036110	848	52	3.91912	5.26072	2.42114	348	3' UTR	26032130	26035004	2875	+	ENSG00000158008	ENST00000470037	3133	EXTL1	exostosin like glycosyltransferase 1 [Source:HGNC Symbol;Acc:HGNC:3515]
1	24295022	24295331	310	44	3.63809	4.43467	1.71264	160	Distal Intergenic	24319357	24355318	35962	+	ENSG00000158055	ENST00000361548	-24026	GRHL3	grainyhead like transcription factor 3 [Source:HGNC Symbol;Acc:HGNC:25839]
1	24319633	24319946	314	39	3.31876	3.9504	1.34862	151	Promoter (<=1kb)	24319814	24336598	16785	+	ENSG00000158055	ENST00000524724	0	GRHL3	grainyhead like transcription factor 3 [Source:HGNC Symbol;Acc:HGNC:25839]
1	24322287	24322949	663	80	5.34289	8.03192	4.7789	412	Promoter (<=1kb)	24323040	24354488	31449	+	ENSG00000158055	ENST00000236255	-91	GRHL3	grainyhead like transcription factor 3 [Source:HGNC Symbol;Acc:HGNC:25839]
1	3624202	3625171	970	39	3.31876	3.9504	1.34862	127	Promoter (<=1kb)	3625015	3630127	5113	+	ENSG00000158109	ENST00000378344	0	TPRG1L	tumor protein p63 regulated 1 like [Source:HGNC Symbol;Acc:HGNC:27007]
1	3624202	3625171	970	114	6.82388	11.4255	7.75364	588	Promoter (<=1kb)	3625015	3630127	5113	+	ENSG00000158109	ENST00000378344	0	TPRG1L	tumor protein p63 regulated 1 like [Source:HGNC Symbol;Acc:HGNC:27007]
1	28087844	28088117	274	36	3.18448	3.60411	1.05192	82	Promoter (<=1kb)	27977273	28088564	111292	-	ENSG00000158161	ENST00000373863	447	EYA3	EYA transcriptional coactivator and phosphatase 3 [Source:HGNC Symbol;Acc:HGNC:3521]
1	28088632	28089040	409	74	4.97814	7.45087	4.25442	213	Promoter (<=1kb)	27970347	28088637	118291	-	ENSG00000158161	ENST00000436342	0	EYA3	EYA transcriptional coactivator and phosphatase 3 [Source:HGNC Symbol;Acc:HGNC:3521]
1	27489554	27490249	696	53	3.81849	5.32744	2.44813	383	Promoter (<=1kb)	27404230	27490167	85938	-	ENSG00000158195	ENST00000618852	0	WASF2	WASP family member 2 [Source:HGNC Symbol;Acc:HGNC:12733]
1	27490417	27491079	663	41	3.31372	4.1142	1.46709	469	Promoter (<=1kb)	27404230	27490167	85938	-	ENSG00000158195	ENST00000618852	-250	WASF2	WASP family member 2 [Source:HGNC Symbol;Acc:HGNC:12733]
1	27009145	27009556	412	37	2.87877	3.75825	1.19164	274	Intron (ENST00000289166/ENSG00000158246, intron 1 of 1)	27005020	27012850	7831	-	ENSG00000158246	ENST00000289166	3294	TENT5B	terminal nucleotidyltransferase 5B [Source:HGNC Symbol;Acc:HGNC:28273]
1	27011036	27011328	293	52	3.91912	5.26072	2.42114	159	Promoter (1-2kb)	27005020	27012850	7831	-	ENSG00000158246	ENST00000289166	1522	TENT5B	terminal nucleotidyltransferase 5B [Source:HGNC Symbol;Acc:HGNC:28273]
1	27012794	27013294	501	33	2.94552	3.38499	0.93435	274	Promoter (<=1kb)	27005020	27012850	7831	-	ENSG00000158246	ENST00000289166	0	TENT5B	terminal nucleotidyltransferase 5B [Source:HGNC Symbol;Acc:HGNC:28273]
1	6260164	6260736	573	44	3.6394	4.43667	1.71264	85	Promoter (<=1kb)	6247353	6261098	13746	-	ENSG00000158292	ENST00000377893	362	GPR153	G protein-coupled receptor 153 [Source:HGNC Symbol;Acc:HGNC:23618]
1	38942019	38942292	274	38	3.25526	3.8543	1.268	149	Promoter (<=1kb)	38885807	38941830	56024	-	ENSG00000158315	ENST00000372990	-189	RHBDL2	rhomboid like 2 [Source:HGNC Symbol;Acc:HGNC:16083]
1	158336221	158336524	304	34	2.798	3.45887	0.98316	162	Distal Intergenic	158327955	158331531	3577	-	ENSG00000158485	ENST00000368168	-4690	CD1B	CD1b molecule [Source:HGNC Symbol;Acc:HGNC:1635]
1	204410449	204412332	1884	43	3.14047	4.39649	1.71072	171	Promoter (<=1kb)	204403381	204411817	8437	-	ENSG00000158615	ENST00000367188	0	PPP1R15B	protein phosphatase 1 regulatory subunit 15B [Source:HGNC Symbol;Acc:HGNC:14951]
1	204410449	204412332	1884	30	2.27718	3.03713	0.67797	532	Promoter (<=1kb)	204403381	204411817	8437	-	ENSG00000158615	ENST00000367188	0	PPP1R15B	protein phosphatase 1 regulatory subunit 15B [Source:HGNC Symbol;Acc:HGNC:14951]
1	204410449	204412332	1884	120	5.61925	12.0359	8.31723	1082	Promoter (<=1kb)	204403381	204411817	8437	-	ENSG00000158615	ENST00000367188	0	PPP1R15B	protein phosphatase 1 regulatory subunit 15B [Source:HGNC Symbol;Acc:HGNC:14951]
1	204410449	204412332	1884	66	3.99941	6.63888	3.56303	1582	Promoter (<=1kb)	204403381	204411817	8437	-	ENSG00000158615	ENST00000367188	0	PPP1R15B	protein phosphatase 1 regulatory subunit 15B [Source:HGNC Symbol;Acc:HGNC:14951]
1	159924731	159925815	1085	57	3.91033	5.71598	2.77322	240	Promoter (<=1kb)	159918111	159925507	7397	-	ENSG00000158710	ENST00000368097	0	TAGLN2	transgelin 2 [Source:HGNC Symbol;Acc:HGNC:11554]
1	159924731	159925815	1085	40	3.0778	4.09981	1.46709	768	Promoter (<=1kb)	159918111	159925507	7397	-	ENSG00000158710	ENST00000368097	0	TAGLN2	transgelin 2 [Source:HGNC Symbol;Acc:HGNC:11554]
1	205630652	205631685	1034	98	4.7383	9.87938	6.39273	215	Promoter (<=1kb)	205597556	205631893	34338	-	ENSG00000158711	ENST00000616704	208	ELK4	ETS transcription factor ELK4 [Source:HGNC Symbol;Acc:HGNC:3326]
1	205630652	205631685	1034	73	3.97672	7.39788	4.22475	805	Promoter (<=1kb)	205597556	205631893	34338	-	ENSG00000158711	ENST00000616704	208	ELK4	ETS transcription factor ELK4 [Source:HGNC Symbol;Acc:HGNC:3326]
1	205631841	205632847	1007	98	4.7383	9.87938	6.39273	713	Promoter (<=1kb)	205597556	205631893	34338	-	ENSG00000158711	ENST00000616704	0	ELK4	ETS transcription factor ELK4 [Source:HGNC Symbol;Acc:HGNC:3326]
1	205633046	205633468	423	53	3.5553	5.34204	2.46199	285	Promoter (1-2kb)	205607943	205632011	24069	-	ENSG00000158711	ENST00000357992	-1035	ELK4	ETS transcription factor ELK4 [Source:HGNC Symbol;Acc:HGNC:3326]
1	205664044	205664376	333	42	2.93323	4.20336	1.54351	138	Promoter (1-2kb)	205657851	205662668	4818	-	ENSG00000158715	ENST00000460934	-1376	SLC45A3	solute carrier family 45 member 3 [Source:HGNC Symbol;Acc:HGNC:8642]
1	159780454	159781652	1199	34	2.8885	3.4487	0.98316	124	Promoter (<=1kb)	159780932	159782543	1612	+	ENSG00000158716	ENST00000368109	0	DUSP23	dual specificity phosphatase 23 [Source:HGNC Symbol;Acc:HGNC:21480]
1	159780454	159781652	1199	44	3.2827	4.44571	1.71798	596	Promoter (<=1kb)	159780932	159782543	1612	+	ENSG00000158716	ENST00000368109	0	DUSP23	dual specificity phosphatase 23 [Source:HGNC Symbol;Acc:HGNC:21480]
1	159780454	159781652	1199	28	2.50977	2.8435	0.51492	978	Promoter (<=1kb)	159780932	159782543	1612	+	ENSG00000158716	ENST00000368109	0	DUSP23	dual specificity phosphatase 23 [Source:HGNC Symbol;Acc:HGNC:21480]
1	19643561	19643905	345	33	2.94552	3.38499	0.93435	188	Promoter (<=1kb)	19643714	19656911	13198	+	ENSG00000158747	ENST00000439664	0	NBL1	NBL1, DAN family BMP antagonist [Source:HGNC Symbol;Acc:HGNC:7650]
1	19644672	19645029	358	67	4.70083	6.734	3.65051	178	Promoter (<=1kb)	19645372	19656933	11562	+	ENSG00000158747	ENST00000425400	-343	NBL1	NBL1, DAN family BMP antagonist [Source:HGNC Symbol;Acc:HGNC:7650]
1	19645832	19646162	331	24	2.42995	2.48657	0.36676	106	Promoter (<=1kb)	19645766	19658456	12691	+	ENSG00000158747	ENST00000615215	66	NBL1	NBL1, DAN family BMP antagonist [Source:HGNC Symbol;Acc:HGNC:7650]
1	19671949	19672222	274	49	3.84613	4.93616	2.12858	117	Intron (ENST00000289753/ENSG00000158748, intron 1 of 2)	19664875	19680966	16092	+	ENSG00000158748	ENST00000289753	7074	HTR6	5-hydroxytryptamine receptor 6 [Source:HGNC Symbol;Acc:HGNC:5301]
1	161019624	161019917	294	47	3.20499	4.70939	1.95911	229	Promoter (1-2kb)	160998402	161021096	22695	-	ENSG00000158769	ENST00000537746	1179	F11R	F11 receptor [Source:HGNC Symbol;Acc:HGNC:14685]
1	161020160	161022701	2542	163	8.23015	16.3442	12.24	512	Promoter (<=1kb)	160995211	161021152	25942	-	ENSG00000158769	ENST00000368026	0	F11R	F11 receptor [Source:HGNC Symbol;Acc:HGNC:14685]
1	161020160	161022701	2542	217	7.67153	21.7075	17.2551	1175	Promoter (<=1kb)	160995211	161021152	25942	-	ENSG00000158769	ENST00000368026	0	F11R	F11 receptor [Source:HGNC Symbol;Acc:HGNC:14685]
1	161024184	161024516	333	32	2.8708	3.2714	0.85891	257	Promoter (2-3kb)	160995211	161021343	26133	-	ENSG00000158769	ENST00000621309	-2841	F11R	F11 receptor [Source:HGNC Symbol;Acc:HGNC:14685]
1	161045801	161046107	307	34	2.78863	3.44328	0.98316	201	Promoter (<=1kb)	161039251	161045977	6727	-	ENSG00000158773	ENST00000368021	0	USF1	upstream transcription factor 1 [Source:HGNC Symbol;Acc:HGNC:12593]
1	161118445	161118779	335	31	2.68585	3.1266	0.74503	144	Promoter (<=1kb)	161118786	161120804	2019	+	ENSG00000158793	ENST00000485594	-7	NIT1	nitrilase 1 [Source:HGNC Symbol;Acc:HGNC:7828]
1	161132252	161133325	1074	59	3.87956	5.9105	2.94971	346	Promoter (<=1kb)	161120974	161132667	11694	-	ENSG00000158796	ENST00000368006	0	DEDD	death effector domain containing [Source:HGNC Symbol;Acc:HGNC:2755]
1	161132252	161133325	1074	40	3.18541	4.09413	1.46709	928	Promoter (<=1kb)	161120974	161132667	11694	-	ENSG00000158796	ENST00000368006	0	DEDD	death effector domain containing [Source:HGNC Symbol;Acc:HGNC:2755]
1	20631041	20631376	336	28	2.72955	2.82717	0.50378	100	Promoter (2-3kb)	20633458	20651511	18054	+	ENSG00000158828	ENST00000321556	-2082	PINK1	PTEN induced kinase 1 [Source:HGNC Symbol;Acc:HGNC:14581]
1	20633202	20634120	919	125	7.27881	12.5531	8.77147	717	Promoter (<=1kb)	20633458	20651511	18054	+	ENSG00000158828	ENST00000321556	0	PINK1	PTEN induced kinase 1 [Source:HGNC Symbol;Acc:HGNC:14581]
1	161201937	161203589	1653	27	2.26845	2.78658	0.50378	479	Promoter (<=1kb)	161202147	161214395	12249	+	ENSG00000158864	ENST00000392179	0	NDUFS2	NADH:ubiquinone oxidoreductase core subunit S2 [Source:HGNC Symbol;Acc:HGNC:7708]
1	161201937	161203589	1653	65	3.92559	6.50232	3.45505	770	Promoter (<=1kb)	161202147	161214395	12249	+	ENSG00000158864	ENST00000392179	0	NDUFS2	NADH:ubiquinone oxidoreductase core subunit S2 [Source:HGNC Symbol;Acc:HGNC:7708]
1	64469998	64470895	898	44	3.6394	4.43667	1.71264	413	Promoter (<=1kb)	64470129	64693053	222925	+	ENSG00000158966	ENST00000651257	0	CACHD1	cache domain containing 1 [Source:HGNC Symbol;Acc:HGNC:29314]
1	64506117	64506541	425	28	2.5182	2.85714	0.51715	125	Promoter (<=1kb)	64505915	64693053	187139	+	ENSG00000158966	ENST00000495994	202	CACHD1	cache domain containing 1 [Source:HGNC Symbol;Acc:HGNC:29314]
1	28886805	28887325	521	44	3.52721	4.44463	1.71798	261	Promoter (<=1kb)	28887091	29120041	232951	+	ENSG00000159023	ENST00000647103	0	EPB41	erythrocyte membrane protein band 4.1 [Source:HGNC Symbol;Acc:HGNC:3377]
1	28913385	28915657	2273	59	4.36111	5.95164	2.98737	244	Promoter (<=1kb)	28914544	29072293	157750	+	ENSG00000159023	ENST00000644600	0	EPB41	erythrocyte membrane protein band 4.1 [Source:HGNC Symbol;Acc:HGNC:3377]
1	28913385	28915657	2273	30	2.48197	3.0591	0.69574	917	Promoter (<=1kb)	28914544	29072293	157750	+	ENSG00000159023	ENST00000644600	0	EPB41	erythrocyte membrane protein band 4.1 [Source:HGNC Symbol;Acc:HGNC:3377]
1	28913385	28915657	2273	45	3.47136	4.55332	1.81272	1284	Promoter (<=1kb)	28914544	29072293	157750	+	ENSG00000159023	ENST00000644600	0	EPB41	erythrocyte membrane protein band 4.1 [Source:HGNC Symbol;Acc:HGNC:3377]
1	28913385	28915657	2273	28	2.64587	2.80568	0.50378	1833	Promoter (<=1kb)	28914544	29072293	157750	+	ENSG00000159023	ENST00000644600	0	EPB41	erythrocyte membrane protein band 4.1 [Source:HGNC Symbol;Acc:HGNC:3377]
1	201397948	201400050	2103	30	2.48197	3.0591	0.69574	131	Promoter (<=1kb)	201380833	201399324	18492	-	ENSG00000159166	ENST00000391967	0	LAD1	ladinin 1 [Source:HGNC Symbol;Acc:HGNC:6472]
1	201397948	201400050	2103	47	3.24258	4.77829	2.00686	558	Promoter (<=1kb)	201380833	201399324	18492	-	ENSG00000159166	ENST00000391967	0	LAD1	ladinin 1 [Source:HGNC Symbol;Acc:HGNC:6472]
1	201397948	201400050	2103	96	4.6395	9.67078	6.20196	1274	Promoter (<=1kb)	201380833	201399324	18492	-	ENSG00000159166	ENST00000391967	0	LAD1	ladinin 1 [Source:HGNC Symbol;Acc:HGNC:6472]
1	201397948	201400050	2103	68	3.59171	6.8282	3.73367	1662	Promoter (<=1kb)	201380833	201399324	18492	-	ENSG00000159166	ENST00000391967	0	LAD1	ladinin 1 [Source:HGNC Symbol;Acc:HGNC:6472]
1	201397948	201400050	2103	26	2.33032	2.66683	0.50378	1948	Promoter (<=1kb)	201380833	201399324	18492	-	ENSG00000159166	ENST00000391967	0	LAD1	ladinin 1 [Source:HGNC Symbol;Acc:HGNC:6472]
1	201400513	201401119	607	36	2.84378	3.6976	1.13599	190	Promoter (<=1kb)	201386811	201399915	13105	-	ENSG00000159166	ENST00000631576	-598	LAD1	ladinin 1 [Source:HGNC Symbol;Acc:HGNC:6472]
1	201480681	201481326	646	68	3.59171	6.8282	3.73367	481	Downstream (2-3kb)	201483532	201492499	8968	-	ENSG00000159176	ENST00000533402	11173	CSRP1	cysteine and glycine rich protein 1 [Source:HGNC Symbol;Acc:HGNC:2469]
1	201505493	201505926	434	68	3.94461	6.80009	3.70964	236	Promoter (<=1kb)	201488051	201506703	18653	-	ENSG00000159176	ENST00000529975	777	CSRP1	cysteine and glycine rich protein 1 [Source:HGNC Symbol;Acc:HGNC:2469]
1	201506653	201507084	432	32	2.56335	3.20457	0.8001	98	Promoter (<=1kb)	201484363	201506839	22477	-	ENSG00000159176	ENST00000533432	0	CSRP1	cysteine and glycine rich protein 1 [Source:HGNC Symbol;Acc:HGNC:2469]
1	201511382	201511723	342	32	2.52025	3.26589	0.85623	133	Promoter (1-2kb)	201483926	201509456	25531	-	ENSG00000159176	ENST00000531916	-1926	CSRP1	cysteine and glycine rich protein 1 [Source:HGNC Symbol;Acc:HGNC:2469]
1	201511939	201512377	439	35	2.43984	3.5142	1.02415	170	Promoter (2-3kb)	201483926	201509456	25531	-	ENSG00000159176	ENST00000531916	-2483	CSRP1	cysteine and glycine rich protein 1 [Source:HGNC Symbol;Acc:HGNC:2469]
1	150281206	150282184	979	36	2.7076	3.61478	1.05837	176	Promoter (<=1kb)	150282543	150286737	4195	+	ENSG00000159208	ENST00000447007	-359	CIART	circadian associated repressor of transcription [Source:HGNC Symbol;Acc:HGNC:25200]
1	150281206	150282184	979	193	7.96481	19.32	15.0107	594	Promoter (<=1kb)	150282543	150286737	4195	+	ENSG00000159208	ENST00000447007	-359	CIART	circadian associated repressor of transcription [Source:HGNC Symbol;Acc:HGNC:25200]
1	150282347	150282895	549	96	4.97242	9.68689	6.21671	215	Promoter (<=1kb)	150282543	150286737	4195	+	ENSG00000159208	ENST00000447007	0	CIART	circadian associated repressor of transcription [Source:HGNC Symbol;Acc:HGNC:25200]
1	43990989	43991884	896	38	3.12422	3.8191	1.23531	680	Promoter (<=1kb)	43991359	43996524	5166	+	ENSG00000159214	ENST00000486064	0	CCDC24	coiled-coil domain containing 24 [Source:HGNC Symbol;Acc:HGNC:28688]
1	43992273	43993124	852	48	3.77037	4.81949	2.04454	439	Promoter (<=1kb)	43992222	43996114	3893	+	ENSG00000159214	ENST00000479055	51	CCDC24	coiled-coil domain containing 24 [Source:HGNC Symbol;Acc:HGNC:28688]
1	202957411	202958944	1534	103	5.2984	10.3086	6.77477	691	Promoter (<=1kb)	202940832	202958312	17481	-	ENSG00000159346	ENST00000340990	0	ADIPOR1	adiponectin receptor 1 [Source:HGNC Symbol;Acc:HGNC:24040]
1	202966095	202966626	532	54	3.3845	5.47077	2.57921	240	Promoter (<=1kb)	202962926	202966560	3635	-	ENSG00000159348	ENST00000446185	0	CYB5R1	cytochrome b5 reductase 1 [Source:HGNC Symbol;Acc:HGNC:13397]
1	202966768	202967284	517	49	3.45976	4.95343	2.14319	239	Promoter (<=1kb)	202961873	202967257	5385	-	ENSG00000159348	ENST00000367249	0	CYB5R1	cytochrome b5 reductase 1 [Source:HGNC Symbol;Acc:HGNC:13397]
1	202967527	202968047	521	57	3.79959	5.77169	2.82464	267	Promoter (<=1kb)	202965371	202967275	1905	-	ENSG00000159348	ENST00000473599	-252	CYB5R1	cytochrome b5 reductase 1 [Source:HGNC Symbol;Acc:HGNC:13397]
1	151254358	151255249	892	70	4.23852	7.07512	3.94849	373	Promoter (<=1kb)	151254709	151267459	12751	+	ENSG00000159352	ENST00000368881	0	PSMD4	proteasome 26S subunit, non-ATPase 4 [Source:HGNC Symbol;Acc:HGNC:9561]
1	17010871	17012710	1840	74	4.78648	7.43461	4.24464	344	Promoter (<=1kb)	16985958	17011915	25958	-	ENSG00000159363	ENST00000341676	0	ATP13A2	ATPase cation transporting 13A2 [Source:HGNC Symbol;Acc:HGNC:30213]
1	17010871	17012710	1840	50	3.77982	5.04181	2.22108	1152	Promoter (<=1kb)	16985958	17011915	25958	-	ENSG00000159363	ENST00000341676	0	ATP13A2	ATPase cation transporting 13A2 [Source:HGNC Symbol;Acc:HGNC:30213]
1	151400064	151400337	274	30	2.48197	3.0591	0.69574	163	Promoter (<=1kb)	151400174	151401936	1763	+	ENSG00000159377	ENST00000474100	0	PSMB4	proteasome 20S subunit beta 4 [Source:HGNC Symbol;Acc:HGNC:9541]
1	203305229	203306261	1033	48	3.39082	4.83444	2.05622	752	Promoter (<=1kb)	203305491	203309569	4079	+	ENSG00000159388	ENST00000475157	0	BTG2	BTG anti-proliferation factor 2 [Source:HGNC Symbol;Acc:HGNC:1131]
1	18902229	18903423	1195	78	4.8599	7.85902	4.61521	603	Promoter (<=1kb)	18871430	18902553	31124	-	ENSG00000159423	ENST00000290597	0	ALDH4A1	aldehyde dehydrogenase 4 family member A1 [Source:HGNC Symbol;Acc:HGNC:406]
1	18904571	18904935	365	33	2.94552	3.38499	0.93435	254	Promoter (1-2kb)	18883111	18902724	19614	-	ENSG00000159423	ENST00000432718	-1847	ALDH4A1	aldehyde dehydrogenase 4 family member A1 [Source:HGNC Symbol;Acc:HGNC:406]
1	18905491	18905872	382	41	3.31372	4.1142	1.46709	179	Promoter (2-3kb)	18883111	18902724	19614	-	ENSG00000159423	ENST00000432718	-2767	ALDH4A1	aldehyde dehydrogenase 4 family member A1 [Source:HGNC Symbol;Acc:HGNC:406]
1	151908437	151910016	1580	67	3.92188	6.75635	3.66698	712	Promoter (<=1kb)	151870866	151909511	38646	-	ENSG00000159445	ENST00000368814	0	THEM4	thioesterase superfamily member 4 [Source:HGNC Symbol;Acc:HGNC:17947]
1	151908437	151910016	1580	54	3.3845	5.47077	2.57921	1152	Promoter (<=1kb)	151870866	151909511	38646	-	ENSG00000159445	ENST00000368814	0	THEM4	thioesterase superfamily member 4 [Source:HGNC Symbol;Acc:HGNC:17947]
1	151910184	151910521	338	27	2.36926	2.73391	0.50378	146	Promoter (<=1kb)	151894830	151909637	14808	-	ENSG00000159445	ENST00000489410	-547	THEM4	thioesterase superfamily member 4 [Source:HGNC Symbol;Acc:HGNC:17947]
1	152109532	152111413	1882	49	3.0246	4.94071	2.13087	285	Promoter (2-3kb)	152106317	152114080	7764	-	ENSG00000159450	ENST00000368804	2667	TCHH	trichohyalin [Source:HGNC Symbol;Acc:HGNC:11791]
1	152109532	152111413	1882	63	3.57035	6.30332	3.27156	1162	Promoter (2-3kb)	152106317	152114080	7764	-	ENSG00000159450	ENST00000368804	2667	TCHH	trichohyalin [Source:HGNC Symbol;Acc:HGNC:11791]
1	152109532	152111413	1882	35	2.60181	3.56623	1.05192	1722	Promoter (2-3kb)	152106317	152114080	7764	-	ENSG00000159450	ENST00000368804	2667	TCHH	trichohyalin [Source:HGNC Symbol;Acc:HGNC:11791]
1	45685487	45688268	2782	222	10.7988	22.2082	17.7408	1279	Promoter (<=1kb)	45627304	45686533	59230	-	ENSG00000159592	ENST00000355105	0	GPBP1L1	GC-rich promoter binding protein 1 like 1 [Source:HGNC Symbol;Acc:HGNC:28843]
1	45685487	45688268	2782	121	7.05006	12.1804	8.44665	1887	Promoter (<=1kb)	45627304	45686533	59230	-	ENSG00000159592	ENST00000355105	0	GPBP1L1	GC-rich promoter binding protein 1 like 1 [Source:HGNC Symbol;Acc:HGNC:28843]
1	45685487	45688268	2782	69	4.84691	6.96447	3.85891	2372	Promoter (<=1kb)	45627304	45686533	59230	-	ENSG00000159592	ENST00000355105	0	GPBP1L1	GC-rich promoter binding protein 1 like 1 [Source:HGNC Symbol;Acc:HGNC:28843]
1	45688605	45688878	274	27	2.57733	2.70444	0.50378	131	Promoter (<=1kb)	45688196	45693845	5650	+	ENSG00000159596	ENST00000496366	409	TMEM69	transmembrane protein 69 [Source:HGNC Symbol;Acc:HGNC:28035]
1	45689391	45689820	430	39	3.31876	3.9504	1.34862	222	Promoter (1-2kb)	45688196	45693845	5650	+	ENSG00000159596	ENST00000496366	1195	TMEM69	transmembrane protein 69 [Source:HGNC Symbol;Acc:HGNC:28035]
1	46718851	46719384	534	78	5.23333	7.85759	4.61521	207	Promoter (<=1kb)	46674659	46719139	44481	-	ENSG00000159658	ENST00000674268	0	EFCAB14	EF-hand calcium binding domain 14 [Source:HGNC Symbol;Acc:HGNC:29051]
1	32204287	32205005	719	43	3.56193	4.3189	1.64203	560	Promoter (<=1kb)	32205671	32208548	2878	+	ENSG00000160051	ENST00000617816	-666	IQCC	IQ motif containing C [Source:HGNC Symbol;Acc:HGNC:25545]
1	32205353	32206464	1112	47	3.3576	4.77688	2.00551	355	Promoter (<=1kb)	32205671	32208548	2878	+	ENSG00000160051	ENST00000617816	0	IQCC	IQ motif containing C [Source:HGNC Symbol;Acc:HGNC:25545]
1	32205353	32206464	1112	40	3.0778	4.09981	1.46709	1063	Promoter (<=1kb)	32205671	32208548	2878	+	ENSG00000160051	ENST00000617816	0	IQCC	IQ motif containing C [Source:HGNC Symbol;Acc:HGNC:25545]
1	32394318	32394619	302	41	3.31372	4.1142	1.46709	165	Promoter (<=1kb)	32364633	32394441	29809	-	ENSG00000160058	ENST00000455895	0	BSDC1	BSD domain containing 1 [Source:HGNC Symbol;Acc:HGNC:25501]
1	1471258	1471867	610	82	5.45911	8.21683	4.92603	177	Promoter (<=1kb)	1471765	1497848	26084	+	ENSG00000160072	ENST00000673477	0	ATAD3B	ATPase family AAA domain containing 3B [Source:HGNC Symbol;Acc:HGNC:24007]
1	1471258	1471867	610	53	4.09433	5.31875	2.44663	429	Promoter (<=1kb)	1471765	1497848	26084	+	ENSG00000160072	ENST00000673477	0	ATAD3B	ATPase family AAA domain containing 3B [Source:HGNC Symbol;Acc:HGNC:24007]
1	1472107	1472752	646	53	4.09433	5.31875	2.44663	140	Promoter (<=1kb)	1471784	1496201	24418	+	ENSG00000160072	ENST00000308647	323	ATAD3B	ATPase family AAA domain containing 3B [Source:HGNC Symbol;Acc:HGNC:24007]
1	1574287	1575187	901	44	3.6394	4.43667	1.71264	125	Promoter (<=1kb)	1541673	1574863	33191	-	ENSG00000160075	ENST00000291386	0	SSU72	SSU72 homolog, RNA polymerase II CTD phosphatase [Source:HGNC Symbol;Acc:HGNC:25016]
1	1574287	1575187	901	57	4.0501	5.70062	2.75822	594	Promoter (<=1kb)	1541673	1574863	33191	-	ENSG00000160075	ENST00000291386	0	SSU72	SSU72 homolog, RNA polymerase II CTD phosphatase [Source:HGNC Symbol;Acc:HGNC:25016]
1	1273461	1273840	380	39	3.31876	3.9504	1.34862	195	Promoter (<=1kb)	1255164	1273726	18563	-	ENSG00000160087	ENST00000360466	0	UBE2J2	ubiquitin conjugating enzyme E2 J2 [Source:HGNC Symbol;Acc:HGNC:19268]
1	33255552	33256099	548	40	3.0778	4.09981	1.46709	352	Promoter (<=1kb)	33256492	33300719	44228	+	ENSG00000160094	ENST00000539719	-393	ZNF362	zinc finger protein 362 [Source:HGNC Symbol;Acc:HGNC:18079]
1	33257926	33258206	281	43	3.56193	4.3189	1.64203	65	Promoter (1-2kb)	33256619	33275248	18630	+	ENSG00000160094	ENST00000490959	1307	ZNF362	zinc finger protein 362 [Source:HGNC Symbol;Acc:HGNC:18079]
1	153633356	153634676	1321	99	5.69356	9.93462	6.4406	179	Promoter (<=1kb)	153633982	153646305	12324	+	ENSG00000160679	ENST00000368690	0	CHTOP	chromatin target of PRMT1 [Source:HGNC Symbol;Acc:HGNC:24511]
1	153633356	153634676	1321	100	5.79044	10.0984	6.59429	673	Promoter (<=1kb)	153633982	153646305	12324	+	ENSG00000160679	ENST00000368690	0	CHTOP	chromatin target of PRMT1 [Source:HGNC Symbol;Acc:HGNC:24511]
1	153633356	153634676	1321	72	4.49321	7.23729	4.07222	869	Promoter (<=1kb)	153633982	153646305	12324	+	ENSG00000160679	ENST00000368690	0	CHTOP	chromatin target of PRMT1 [Source:HGNC Symbol;Acc:HGNC:24511]
1	154999806	155000554	749	108	5.77699	10.8157	7.21525	470	Promoter (2-3kb)	155002630	155018522	15893	+	ENSG00000160685	ENST00000417934	-2076	ZBTB7B	zinc finger and BTB domain containing 7B [Source:HGNC Symbol;Acc:HGNC:18668]
1	155000721	155002404	1684	121	6.337	12.1951	8.45989	502	Promoter (<=1kb)	155002630	155018522	15893	+	ENSG00000160685	ENST00000417934	-226	ZBTB7B	zinc finger and BTB domain containing 7B [Source:HGNC Symbol;Acc:HGNC:18668]
1	155000721	155002404	1684	226	9.44997	22.6583	18.1556	1430	Promoter (<=1kb)	155002630	155018522	15893	+	ENSG00000160685	ENST00000417934	-226	ZBTB7B	zinc finger and BTB domain containing 7B [Source:HGNC Symbol;Acc:HGNC:18668]
1	155002664	155003443	780	49	3.58447	4.94592	2.13581	169	Promoter (<=1kb)	155002726	155015309	12584	+	ENSG00000160685	ENST00000487542	0	ZBTB7B	zinc finger and BTB domain containing 7B [Source:HGNC Symbol;Acc:HGNC:18668]
1	155002664	155003443	780	40	3.0778	4.09981	1.46709	610	Promoter (<=1kb)	155002726	155015309	12584	+	ENSG00000160685	ENST00000487542	0	ZBTB7B	zinc finger and BTB domain containing 7B [Source:HGNC Symbol;Acc:HGNC:18668]
1	155003933	155004402	470	65	3.92559	6.50232	3.45505	249	Promoter (1-2kb)	155002845	155014719	11875	+	ENSG00000160685	ENST00000483226	1088	ZBTB7B	zinc finger and BTB domain containing 7B [Source:HGNC Symbol;Acc:HGNC:18668]
1	155016646	155017126	481	34	2.798	3.45887	0.98316	178	Promoter (2-3kb)	155014448	155016981	2534	+	ENSG00000160685	ENST00000292176	2198	ZBTB7B	zinc finger and BTB domain containing 7B [Source:HGNC Symbol;Acc:HGNC:18668]
1	155017582	155018225	644	36	3.00174	3.62716	1.0702	390	3' UTR	155014448	155016981	2534	+	ENSG00000160685	ENST00000292176	3134	ZBTB7B	zinc finger and BTB domain containing 7B [Source:HGNC Symbol;Acc:HGNC:18668]
1	154983977	154984272	296	24	2.37188	2.40063	0.32377	134	Promoter (<=1kb)	154983431	154988433	5003	+	ENSG00000160688	ENST00000487371	546	FLAD1	flavin adenine dinucleotide synthetase 1 [Source:HGNC Symbol;Acc:HGNC:24671]
1	154972681	154973044	364	43	3.02941	4.38408	1.70088	205	Promoter (1-2kb)	154967670	154974336	6667	-	ENSG00000160691	ENST00000412170	1292	SHC1	SHC adaptor protein 1 [Source:HGNC Symbol;Acc:HGNC:10840]
1	154973484	154976379	2896	103	5.2984	10.3086	6.77477	248	Promoter (<=1kb)	154962298	154974376	12079	-	ENSG00000160691	ENST00000368450	0	SHC1	SHC adaptor protein 1 [Source:HGNC Symbol;Acc:HGNC:10840]
1	154973484	154976379	2896	112	5.59601	11.2355	7.60398	949	Promoter (<=1kb)	154962298	154974376	12079	-	ENSG00000160691	ENST00000368450	0	SHC1	SHC adaptor protein 1 [Source:HGNC Symbol;Acc:HGNC:10840]
1	154973484	154976379	2896	170	7.82067	17.0766	12.9177	1209	Promoter (<=1kb)	154962298	154974376	12079	-	ENSG00000160691	ENST00000368450	0	SHC1	SHC adaptor protein 1 [Source:HGNC Symbol;Acc:HGNC:10840]
1	154973484	154976379	2896	98	4.7383	9.87938	6.39273	1552	Promoter (<=1kb)	154962298	154974376	12079	-	ENSG00000160691	ENST00000368450	0	SHC1	SHC adaptor protein 1 [Source:HGNC Symbol;Acc:HGNC:10840]
1	154973484	154976379	2896	73	4.56206	7.35505	4.18501	2222	Promoter (<=1kb)	154962298	154974376	12079	-	ENSG00000160691	ENST00000368450	0	SHC1	SHC adaptor protein 1 [Source:HGNC Symbol;Acc:HGNC:10840]
1	154607720	154608314	595	53	3.81849	5.32744	2.44813	233	Promoter (<=1kb)	154581695	154608114	26420	-	ENSG00000160710	ENST00000647682	0	ADAR	adenosine deaminase RNA specific [Source:HGNC Symbol;Acc:HGNC:225]
1	154627140	154627511	372	59	4.23303	5.99292	3.02715	197	Promoter (<=1kb)	154602056	154627583	25528	-	ENSG00000160710	ENST00000471068	72	ADAR	adenosine deaminase RNA specific [Source:HGNC Symbol;Acc:HGNC:225]
1	154393410	154393683	274	34	3.05278	3.40789	0.95366	134	Distal Intergenic	154405193	154437544	32352	+	ENSG00000160712	ENST00000622330	-11510	IL6R	interleukin 6 receptor [Source:HGNC Symbol;Acc:HGNC:6019]
1	154405226	154405786	561	48	3.15887	4.82267	2.04454	135	Promoter (<=1kb)	154405343	154469450	64108	+	ENSG00000160712	ENST00000368485	0	IL6R	interleukin 6 receptor [Source:HGNC Symbol;Acc:HGNC:6019]
1	154557590	154558437	848	87	5.20703	8.76456	5.40539	259	Promoter (<=1kb)	154548577	154558662	10086	-	ENSG00000160714	ENST00000292211	225	UBE2Q1	ubiquitin conjugating enzyme E2 Q1 [Source:HGNC Symbol;Acc:HGNC:15698]
1	154557590	154558437	848	86	5.16488	8.69313	5.34135	670	Promoter (<=1kb)	154548577	154558662	10086	-	ENSG00000160714	ENST00000292211	225	UBE2Q1	ubiquitin conjugating enzyme E2 Q1 [Source:HGNC Symbol;Acc:HGNC:15698]
1	154558708	154559892	1185	131	6.61863	13.1058	9.27775	317	Promoter (<=1kb)	154552382	154559028	6647	-	ENSG00000160714	ENST00000497453	0	UBE2Q1	ubiquitin conjugating enzyme E2 Q1 [Source:HGNC Symbol;Acc:HGNC:15698]
1	154560389	154560662	274	60	4.09873	6.02816	3.05927	192	Promoter (1-2kb)	154552382	154559028	6647	-	ENSG00000160714	ENST00000497453	-1361	UBE2Q1	ubiquitin conjugating enzyme E2 Q1 [Source:HGNC Symbol;Acc:HGNC:15698]
1	153958357	153959446	1090	62	3.90408	6.20565	3.21358	279	Promoter (<=1kb)	153947669	153958615	10947	-	ENSG00000160741	ENST00000303569	0	CRTC2	CREB regulated transcription coactivator 2 [Source:HGNC Symbol;Acc:HGNC:27301]
1	155307458	155308040	583	54	3.3845	5.47077	2.57921	313	Promoter (<=1kb)	155308748	155320666	11919	+	ENSG00000160752	ENST00000611010	-708	FDPS	farnesyl diphosphate synthase [Source:HGNC Symbol;Acc:HGNC:3631]
1	155308505	155309510	1006	158	7.16226	15.8614	11.7996	353	Promoter (<=1kb)	155308748	155320666	11919	+	ENSG00000160752	ENST00000611010	0	FDPS	farnesyl diphosphate synthase [Source:HGNC Symbol;Acc:HGNC:3631]
1	155309657	155310161	505	62	3.90408	6.20565	3.21358	271	Promoter (<=1kb)	155308985	155318928	9944	+	ENSG00000160752	ENST00000477057	672	FDPS	farnesyl diphosphate synthase [Source:HGNC Symbol;Acc:HGNC:3631]
1	155322575	155325217	2643	32	2.45748	3.28158	0.86646	307	Promoter (<=1kb)	155323012	155326734	3723	+	ENSG00000160753	ENST00000467820	0	RUSC1	RUN and SH3 domain containing 1 [Source:HGNC Symbol;Acc:HGNC:17153]
1	155322575	155325217	2643	77	4.46181	7.77076	4.54685	657	Promoter (<=1kb)	155323012	155326734	3723	+	ENSG00000160753	ENST00000467820	0	RUSC1	RUN and SH3 domain containing 1 [Source:HGNC Symbol;Acc:HGNC:17153]
1	155322575	155325217	2643	82	4.74157	8.2782	4.98414	1236	Promoter (<=1kb)	155323012	155326734	3723	+	ENSG00000160753	ENST00000467820	0	RUSC1	RUN and SH3 domain containing 1 [Source:HGNC Symbol;Acc:HGNC:17153]
1	155322575	155325217	2643	157	7.11236	15.7674	11.72	1824	Promoter (<=1kb)	155323012	155326734	3723	+	ENSG00000160753	ENST00000467820	0	RUSC1	RUN and SH3 domain containing 1 [Source:HGNC Symbol;Acc:HGNC:17153]
1	155322575	155325217	2643	34	2.71192	3.46734	0.98975	2504	Promoter (<=1kb)	155323012	155326734	3723	+	ENSG00000160753	ENST00000467820	0	RUSC1	RUN and SH3 domain containing 1 [Source:HGNC Symbol;Acc:HGNC:17153]
1	155325467	155325943	477	29	2.43021	2.96602	0.61469	269	Promoter (<=1kb)	155325567	155327132	1566	+	ENSG00000160753	ENST00000485924	0	RUSC1	RUN and SH3 domain containing 1 [Source:HGNC Symbol;Acc:HGNC:17153]
1	155226819	155228249	1431	38	2.64652	3.80679	1.232	247	Promoter (<=1kb)	155213825	155227422	13598	-	ENSG00000160766	ENST00000368374	0	GBAP1	glucosylceramidase beta pseudogene 1 [Source:HGNC Symbol;Acc:HGNC:4178]
1	155226819	155228249	1431	53	3.31393	5.33188	2.45213	578	Promoter (<=1kb)	155213825	155227422	13598	-	ENSG00000160766	ENST00000368374	0	GBAP1	glucosylceramidase beta pseudogene 1 [Source:HGNC Symbol;Acc:HGNC:4178]
1	155226819	155228249	1431	27	2.26845	2.78658	0.50378	988	Promoter (<=1kb)	155213825	155227422	13598	-	ENSG00000160766	ENST00000368374	0	GBAP1	glucosylceramidase beta pseudogene 1 [Source:HGNC Symbol;Acc:HGNC:4178]
1	155226819	155228249	1431	50	2.9278	5.09818	2.27205	1289	Promoter (<=1kb)	155213825	155227422	13598	-	ENSG00000160766	ENST00000368374	0	GBAP1	glucosylceramidase beta pseudogene 1 [Source:HGNC Symbol;Acc:HGNC:4178]
1	155255682	155256007	326	36	2.90281	3.63243	1.07366	128	Promoter (<=1kb)	155252749	155255483	2735	-	ENSG00000160767	ENST00000481822	-199	FAM189B	family with sequence similarity 189 member B [Source:HGNC Symbol;Acc:HGNC:1233]
1	156212677	156213055	379	83	4.77484	8.33782	5.0315	202	Promoter (<=1kb)	156212993	156240040	27048	+	ENSG00000160783	ENST00000368279	0	PMF1	polyamine modulated factor 1 [Source:HGNC Symbol;Acc:HGNC:9112]
1	156213189	156213799	611	54	3.62522	5.46592	2.57798	223	Promoter (<=1kb)	156213026	156239718	26693	+	ENSG00000160783	ENST00000497069	163	PMF1	polyamine modulated factor 1 [Source:HGNC Symbol;Acc:HGNC:9112]
1	156193048	156194274	1227	47	3.3576	4.77688	2.00551	482	Promoter (<=1kb)	156193932	156212795	18864	+	ENSG00000160785	ENST00000423538	0	SLC25A44	solute carrier family 25 member 44 [Source:HGNC Symbol;Acc:HGNC:29036]
1	156193048	156194274	1227	40	3.06749	4.08225	1.46709	881	Promoter (<=1kb)	156193932	156212795	18864	+	ENSG00000160785	ENST00000423538	0	SLC25A44	solute carrier family 25 member 44 [Source:HGNC Symbol;Acc:HGNC:29036]
1	156195729	156196048	320	28	2.56755	2.80785	0.50378	172	Promoter (<=1kb)	156196205	156212795	16591	+	ENSG00000160785	ENST00000469537	-157	SLC25A44	solute carrier family 25 member 44 [Source:HGNC Symbol;Acc:HGNC:29036]
1	156103867	156104140	274	32	2.45748	3.28158	0.86646	158	Promoter (2-3kb)	156106658	156114838	8181	+	ENSG00000160789	ENST00000515711	-2518	LMNA	lamin A/C [Source:HGNC Symbol;Acc:HGNC:6636]
1	156105173	156105811	639	47	3.4779	4.77042	2.00551	313	Promoter (<=1kb)	156106658	156114838	8181	+	ENSG00000160789	ENST00000515711	-847	LMNA	lamin A/C [Source:HGNC Symbol;Acc:HGNC:6636]
1	156106312	156106970	659	37	2.98427	3.76643	1.19559	404	Promoter (<=1kb)	156106658	156114838	8181	+	ENSG00000160789	ENST00000515711	0	LMNA	lamin A/C [Source:HGNC Symbol;Acc:HGNC:6636]
1	156114206	156115067	862	32	2.45748	3.28158	0.86646	49	Promoter (<=1kb)	156114251	156139293	25043	+	ENSG00000160789	ENST00000361308	0	LMNA	lamin A/C [Source:HGNC Symbol;Acc:HGNC:6636]
1	156123788	156124375	588	35	3.07857	3.58678	1.05192	134	Promoter (<=1kb)	156123142	156134528	11387	+	ENSG00000160789	ENST00000502357	646	LMNA	lamin A/C [Source:HGNC Symbol;Acc:HGNC:6636]
1	156050920	156051280	361	45	3.49992	4.59881	1.85631	142	Promoter (2-3kb)	156048502	156053650	5149	-	ENSG00000160803	ENST00000472638	2370	UBQLN4	ubiquilin 4 [Source:HGNC Symbol;Acc:HGNC:1237]
1	156053074	156054541	1468	44	3.2827	4.44571	1.71798	137	Promoter (<=1kb)	156035299	156053798	18500	-	ENSG00000160803	ENST00000368309	0	UBQLN4	ubiquilin 4 [Source:HGNC Symbol;Acc:HGNC:1237]
1	156053074	156054541	1468	80	4.81416	8.09221	4.83224	664	Promoter (<=1kb)	156035299	156053798	18500	-	ENSG00000160803	ENST00000368309	0	UBQLN4	ubiquilin 4 [Source:HGNC Symbol;Acc:HGNC:1237]
1	156053074	156054541	1468	50	3.40218	5.06806	2.24387	1063	Promoter (<=1kb)	156035299	156053798	18500	-	ENSG00000160803	ENST00000368309	0	UBQLN4	ubiquilin 4 [Source:HGNC Symbol;Acc:HGNC:1237]
1	156920423	156920820	398	28	2.5182	2.85714	0.51715	212	Promoter (<=1kb)	156920632	156933094	12463	+	ENSG00000160838	ENST00000337428	0	LRRC71	leucine rich repeat containing 71 [Source:HGNC Symbol;Acc:HGNC:26556]
1	47333054	47335523	2470	54	4.06908	5.49559	2.59284	252	Promoter (<=1kb)	47333790	47378839	45050	+	ENSG00000162368	ENST00000371873	0	CMPK1	cytidine/uridine monophosphate kinase 1 [Source:HGNC Symbol;Acc:HGNC:18170]
1	47333054	47335523	2470	56	3.85133	5.61747	2.69999	557	Promoter (<=1kb)	47333790	47378839	45050	+	ENSG00000162368	ENST00000371873	0	CMPK1	cytidine/uridine monophosphate kinase 1 [Source:HGNC Symbol;Acc:HGNC:18170]
1	47333054	47335523	2470	61	4.16563	6.13822	3.15717	1281	Promoter (<=1kb)	47333790	47378839	45050	+	ENSG00000162368	ENST00000371873	0	CMPK1	cytidine/uridine monophosphate kinase 1 [Source:HGNC Symbol;Acc:HGNC:18170]
1	52698275	52698809	535	57	4.0501	5.70062	2.75822	491	Promoter (<=1kb)	52684449	52698347	13899	-	ENSG00000162377	ENST00000371538	0	COA7	cytochrome c oxidase assembly factor 7 [Source:HGNC Symbol;Acc:HGNC:25716]
1	52700129	52700402	274	27	2.64377	2.7024	0.50378	102	Promoter (1-2kb)	52684449	52698347	13899	-	ENSG00000162377	ENST00000371538	-1782	COA7	cytochrome c oxidase assembly factor 7 [Source:HGNC Symbol;Acc:HGNC:25716]
1	52702767	52703529	763	48	3.68191	4.88738	2.08202	497	Distal Intergenic	52684449	52698347	13899	-	ENSG00000162377	ENST00000371538	-4420	COA7	cytochrome c oxidase assembly factor 7 [Source:HGNC Symbol;Acc:HGNC:25716]
1	53219750	53221270	1521	92	5.52286	9.29513	5.86176	1010	Promoter (<=1kb)	53214099	53220634	6536	-	ENSG00000162384	ENST00000294360	0	CZIB	CXXC motif containing zinc binding protein [Source:HGNC Symbol;Acc:HGNC:26059]
1	53219750	53221270	1521	36	2.7076	3.61478	1.05837	1397	Promoter (<=1kb)	53214099	53220634	6536	-	ENSG00000162384	ENST00000294360	0	CZIB	CXXC motif containing zinc binding protein [Source:HGNC Symbol;Acc:HGNC:26059]
1	53237774	53238047	274	43	3.5996	4.37614	1.69377	77	Promoter (<=1kb)	53226926	53238499	11574	-	ENSG00000162385	ENST00000371466	452	MAGOH	mago homolog, exon junction complex subunit [Source:HGNC Symbol;Acc:HGNC:6815]
1	53238354	53239319	966	41	3.31372	4.1142	1.46709	133	Promoter (<=1kb)	53226900	53238518	11619	-	ENSG00000162385	ENST00000371470	0	MAGOH	mago homolog, exon junction complex subunit [Source:HGNC Symbol;Acc:HGNC:6815]
1	53238354	53239319	966	53	4.09285	5.31646	2.44663	708	Promoter (<=1kb)	53226900	53238518	11619	-	ENSG00000162385	ENST00000371470	0	MAGOH	mago homolog, exon junction complex subunit [Source:HGNC Symbol;Acc:HGNC:6815]
1	54542328	54542702	375	84	5.39298	8.41909	5.09313	181	Promoter (<=1kb)	54542257	54610124	67868	+	ENSG00000162390	ENST00000481208	71	ACOT11	acyl-CoA thioesterase 11 [Source:HGNC Symbol;Acc:HGNC:18156]
1	54563260	54563617	358	42	3.48889	4.20808	1.54487	219	Intron (ENST00000481208/ENSG00000162390, intron 1 of 14)	54548228	54639192	90965	+	ENSG00000162390	ENST00000371316	15032	ACOT11	acyl-CoA thioesterase 11 [Source:HGNC Symbol;Acc:HGNC:18156]
1	54763765	54764241	477	41	3.41879	4.10184	1.46709	351	Promoter (<=1kb)	54756898	54764523	7626	-	ENSG00000162396	ENST00000371279	282	PARS2	prolyl-tRNA synthetase 2, mitochondrial [Source:HGNC Symbol;Acc:HGNC:30563]
1	54765334	54765796	463	38	3.25526	3.8543	1.268	163	Promoter (<=1kb)	54756898	54764523	7626	-	ENSG00000162396	ENST00000371279	-811	PARS2	prolyl-tRNA synthetase 2, mitochondrial [Source:HGNC Symbol;Acc:HGNC:30563]
1	55214261	55214542	282	44	3.6394	4.43667	1.71264	129	Promoter (<=1kb)	55066359	55215364	149006	-	ENSG00000162402	ENST00000294383	822	USP24	ubiquitin specific peptidase 24 [Source:HGNC Symbol;Acc:HGNC:12623]
1	55214705	55216309	1605	62	4.54926	6.2454	3.21614	485	Promoter (<=1kb)	55066359	55215364	149006	-	ENSG00000162402	ENST00000294383	0	USP24	ubiquitin specific peptidase 24 [Source:HGNC Symbol;Acc:HGNC:12623]
1	56579380	56579720	341	27	2.57733	2.70444	0.50378	310	Promoter (<=1kb)	56494761	56579563	84803	-	ENSG00000162407	ENST00000371250	0	PLPP3	phospholipid phosphatase 3 [Source:HGNC Symbol;Acc:HGNC:9229]
1	56644867	56645276	410	97	5.98287	9.70246	6.2255	187	Promoter (<=1kb)	56579168	56645272	66105	-	ENSG00000162407	ENST00000476206	0	PLPP3	phospholipid phosphatase 3 [Source:HGNC Symbol;Acc:HGNC:9229]
1	6602327	6603283	957	62	4.54926	6.2454	3.21614	193	Promoter (<=1kb)	6590724	6602869	12146	-	ENSG00000162413	ENST00000377658	0	KLHL21	kelch like family member 21 [Source:HGNC Symbol;Acc:HGNC:29041]
1	6615152	6615604	453	44	3.6394	4.43667	1.71264	272	Promoter (<=1kb)	6594081	6614607	20527	-	ENSG00000162413	ENST00000463043	-545	KLHL21	kelch like family member 21 [Source:HGNC Symbol;Acc:HGNC:29041]
1	45206092	45206837	746	53	4.09433	5.31875	2.44663	172	Promoter (<=1kb)	45016399	45206605	190207	-	ENSG00000162415	ENST00000359600	0	ZSWIM5	zinc finger SWIM-type containing 5 [Source:HGNC Symbol;Acc:HGNC:29299]
1	45221534	45221814	281	41	3.45348	4.15441	1.49997	136	Intron (ENST00000464588/ENSG00000162415, intron 2 of 2)	45016399	45206605	190207	-	ENSG00000162415	ENST00000359600	-14929	ZSWIM5	zinc finger SWIM-type containing 5 [Source:HGNC Symbol;Acc:HGNC:29299]
1	28669209	28670084	876	53	4.09433	5.31875	2.44663	647	Promoter (<=1kb)	28668784	28719353	50570	+	ENSG00000162419	ENST00000373816	425	GMEB1	glucocorticoid modulatory element binding protein 1 [Source:HGNC Symbol;Acc:HGNC:4370]
1	25799808	25800081	274	35	3.14965	3.55212	1.05192	112	Promoter (<=1kb)	25800193	25818221	18029	+	ENSG00000162430	ENST00000361547	-112	SELENON	selenoprotein N [Source:HGNC Symbol;Acc:HGNC:15999]
1	65146820	65147423	604	43	3.56193	4.3189	1.64203	109	Promoter (<=1kb)	65147549	65226092	78544	+	ENSG00000162433	ENST00000497030	-126	AK4	adenylate kinase 4 [Source:HGNC Symbol;Acc:HGNC:363]
1	65147721	65149205	1485	40	3.0778	4.09981	1.46709	299	Promoter (<=1kb)	65147830	65232145	84316	+	ENSG00000162433	ENST00000395334	0	AK4	adenylate kinase 4 [Source:HGNC Symbol;Acc:HGNC:363]
1	65147721	65149205	1485	64	4.17227	6.41169	3.37017	641	Promoter (<=1kb)	65147830	65232145	84316	+	ENSG00000162433	ENST00000395334	0	AK4	adenylate kinase 4 [Source:HGNC Symbol;Acc:HGNC:363]
1	65147721	65149205	1485	34	2.798	3.45887	0.98316	1160	Promoter (<=1kb)	65147830	65232145	84316	+	ENSG00000162433	ENST00000395334	0	AK4	adenylate kinase 4 [Source:HGNC Symbol;Acc:HGNC:363]
1	64965615	64966254	640	103	6.36896	10.3256	6.77477	412	Promoter (<=1kb)	64833391	64966284	132894	-	ENSG00000162434	ENST00000671929	30	JAK1	Janus kinase 1 [Source:HGNC Symbol;Acc:HGNC:6190]
1	64966852	64967542	691	41	3.31372	4.1142	1.46709	121	Promoter (<=1kb)	64833313	64966919	133607	-	ENSG00000162434	ENST00000672179	0	JAK1	Janus kinase 1 [Source:HGNC Symbol;Acc:HGNC:6190]
1	65068826	65069227	402	23	2.39562	2.34477	0.27591	125	Promoter (1-2kb)	64864928	65067754	202827	-	ENSG00000162434	ENST00000672751	-1072	JAK1	Janus kinase 1 [Source:HGNC Symbol;Acc:HGNC:6190]
1	65065508	65065781	274	31	2.77708	3.12865	0.74503	123	Promoter (1-2kb)	64873458	65067729	194272	-	ENSG00000162434	ENST00000672099	1948	JAK1	Janus kinase 1 [Source:HGNC Symbol;Acc:HGNC:6190]
1	65066761	65067410	650	72	4.49321	7.23729	4.07222	224	Promoter (<=1kb)	64873458	65067729	194272	-	ENSG00000162434	ENST00000672099	319	JAK1	Janus kinase 1 [Source:HGNC Symbol;Acc:HGNC:6190]
1	65067936	65068464	529	27	2.57733	2.70444	0.50378	83	Promoter (<=1kb)	64864928	65067754	202827	-	ENSG00000162434	ENST00000672751	-182	JAK1	Janus kinase 1 [Source:HGNC Symbol;Acc:HGNC:6190]
1	64744394	64744875	482	42	3.40184	4.25081	1.58078	281	Promoter (<=1kb)	64745095	64833229	88135	+	ENSG00000162437	ENST00000294428	-220	RAVER2	ribonucleoprotein, PTB binding 2 [Source:HGNC Symbol;Acc:HGNC:25577]
1	12595885	12596673	789	44	3.6394	4.43667	1.71264	294	Promoter (<=1kb)	12578718	12596308	17591	-	ENSG00000162496	ENST00000430996	0	DHRS3	dehydrogenase/reductase 3 [Source:HGNC Symbol;Acc:HGNC:17693]
1	30684692	30685068	377	36	3.18448	3.60411	1.05192	189	Distal Intergenic	30713767	30716135	2369	-	ENSG00000162510	ENST00000494561	31067	MATN1	matrilin 1 [Source:HGNC Symbol;Acc:HGNC:6907]
1	30685596	30685923	328	36	3.18448	3.60411	1.05192	111	Distal Intergenic	30713767	30716135	2369	-	ENSG00000162510	ENST00000494561	30212	MATN1	matrilin 1 [Source:HGNC Symbol;Acc:HGNC:6907]
1	30718446	30719312	867	115	6.42569	11.5467	7.86013	404	Promoter (<=1kb)	30716026	30719251	3226	-	ENSG00000162510	ENST00000477320	0	MATN1	matrilin 1 [Source:HGNC Symbol;Acc:HGNC:6907]
1	30872981	30873428	448	35	3.02386	3.50385	1.01488	91	3' UTR	30869467	30878740	9274	-	ENSG00000162512	ENST00000336798	5312	SDC3	syndecan 3 [Source:HGNC Symbol;Acc:HGNC:10660]
1	31644619	31645684	1066	62	4.39196	6.24551	3.21614	394	Promoter (<=1kb)	31629866	31644876	15011	-	ENSG00000162517	ENST00000373703	0	PEF1	penta-EF-hand domain containing 1 [Source:HGNC Symbol;Acc:HGNC:30009]
1	32711065	32711338	274	33	2.92006	3.34631	0.92422	246	Distal Intergenic	32695565	32703596	8032	-	ENSG00000162520	ENST00000417633	-7469	SYNC	syncoilin, intermediate filament protein [Source:HGNC Symbol;Acc:HGNC:28897]
1	32650233	32652287	2055	189	9.18319	18.9574	14.6731	1006	Promoter (<=1kb)	32651142	32680053	28912	+	ENSG00000162521	ENST00000414241	0	RBBP4	RB binding protein 4, chromatin remodeling factor [Source:HGNC Symbol;Acc:HGNC:9887]
1	32740413	32740838	426	35	3.02386	3.50385	1.01488	285	Promoter (<=1kb)	32741830	32774970	33141	+	ENSG00000162522	ENST00000401073	-992	KIAA1522	KIAA1522 [Source:HGNC Symbol;Acc:HGNC:29301]
1	32742316	32742689	374	34	2.798	3.45887	0.98316	273	Promoter (<=1kb)	32741830	32774970	33141	+	ENSG00000162522	ENST00000401073	486	KIAA1522	KIAA1522 [Source:HGNC Symbol;Acc:HGNC:29301]
1	32742974	32743247	274	39	3.35144	3.99987	1.39476	211	Promoter (1-2kb)	32741830	32774970	33141	+	ENSG00000162522	ENST00000401073	1144	KIAA1522	KIAA1522 [Source:HGNC Symbol;Acc:HGNC:29301]
1	32749896	32750199	304	38	3.22442	3.80762	1.232	162	Intron (ENST00000401073/ENSG00000162522, intron 1 of 6)	32754019	32768946	14928	+	ENSG00000162522	ENST00000468130	-3820	KIAA1522	KIAA1522 [Source:HGNC Symbol;Acc:HGNC:29301]
1	32754598	32755689	1092	45	3.62747	4.59932	1.85631	805	Promoter (<=1kb)	32754021	32774970	20950	+	ENSG00000162522	ENST00000373481	577	KIAA1522	KIAA1522 [Source:HGNC Symbol;Acc:HGNC:29301]
1	32758927	32761861	2935	72	5.00237	7.20969	4.05412	463	Intron (ENST00000401073/ENSG00000162522, intron 1 of 6)	32765634	32773197	7564	+	ENSG00000162522	ENST00000294521	-3773	KIAA1522	KIAA1522 [Source:HGNC Symbol;Acc:HGNC:29301]
1	32758927	32761861	2935	105	6.28396	10.5484	6.96951	1373	Intron (ENST00000401073/ENSG00000162522, intron 1 of 6)	32765634	32773197	7564	+	ENSG00000162522	ENST00000294521	-3773	KIAA1522	KIAA1522 [Source:HGNC Symbol;Acc:HGNC:29301]
1	32758927	32761861	2935	72	4.83663	7.22463	4.06465	2339	Intron (ENST00000401073/ENSG00000162522, intron 1 of 6)	32765634	32773197	7564	+	ENSG00000162522	ENST00000294521	-3773	KIAA1522	KIAA1522 [Source:HGNC Symbol;Acc:HGNC:29301]
1	32351179	32352142	964	101	6.04579	10.1592	6.65148	212	Promoter (<=1kb)	32351521	32353541	2021	+	ENSG00000162526	ENST00000421153	0	TSSK3	testis specific serine kinase 3 [Source:HGNC Symbol;Acc:HGNC:15473]
1	32352460	32352915	456	63	4.43358	6.31148	3.27742	206	Promoter (<=1kb)	32352729	32354096	1368	+	ENSG00000162526	ENST00000574792	0	TSSK3	testis specific serine kinase 3 [Source:HGNC Symbol;Acc:HGNC:15473]
1	32362182	32362601	420	52	3.88334	5.20458	2.36878	250	Promoter (<=1kb)	32362539	32364312	1774	+	ENSG00000162526	ENST00000373534	0	TSSK3	testis specific serine kinase 3 [Source:HGNC Symbol;Acc:HGNC:15473]
1	19800608	19801072	465	24	2.48907	2.47896	0.36676	218	Promoter (<=1kb)	19747163	19799945	52783	-	ENSG00000162542	ENST00000496528	-663	TMCO4	transmembrane and coiled-coil domains 4 [Source:HGNC Symbol;Acc:HGNC:27393]
1	20484620	20485179	560	53	4.09285	5.31646	2.44663	390	Promoter (<=1kb)	20483187	20484645	1459	-	ENSG00000162545	ENST00000489020	0	CAMK2N1	calcium/calmodulin dependent protein kinase II inhibitor 1 [Source:HGNC Symbol;Acc:HGNC:24190]
1	20485454	20486213	760	47	3.3576	4.77688	2.00551	283	Promoter (<=1kb)	20482391	20486210	3820	-	ENSG00000162545	ENST00000375078	0	CAMK2N1	calcium/calmodulin dependent protein kinase II inhibitor 1 [Source:HGNC Symbol;Acc:HGNC:24190]
1	20486349	20487427	1079	75	5.02717	7.52911	4.3255	817	Promoter (<=1kb)	20482391	20486210	3820	-	ENSG00000162545	ENST00000375078	-139	CAMK2N1	calcium/calmodulin dependent protein kinase II inhibitor 1 [Source:HGNC Symbol;Acc:HGNC:24190]
1	22143499	22144032	534	27	2.57717	2.7042	0.50378	182	Promoter (<=1kb)	22127474	22143969	16496	-	ENSG00000162552	ENST00000441048	0	WNT4	Wnt family member 4 [Source:HGNC Symbol;Acc:HGNC:12783]
1	22144244	22144829	586	57	4.0501	5.70062	2.75822	238	Promoter (<=1kb)	22127474	22143969	16496	-	ENSG00000162552	ENST00000441048	-275	WNT4	Wnt family member 4 [Source:HGNC Symbol;Acc:HGNC:12783]
1	2189420	2190203	784	62	4.54926	6.2454	3.21614	279	3' UTR	2189544	2194108	4565	-	ENSG00000162585	ENST00000497675	3905	FAAP20	FA core complex associated protein 20 [Source:HGNC Symbol;Acc:HGNC:26428]
1	2190471	2190751	281	41	3.31372	4.1142	1.46709	139	Exon (ENST00000497675/ENSG00000162585, exon 2 of 2)	2189544	2194108	4565	-	ENSG00000162585	ENST00000497675	3357	FAAP20	FA core complex associated protein 20 [Source:HGNC Symbol;Acc:HGNC:26428]
1	2194828	2195101	274	34	3.05278	3.40789	0.95366	224	Promoter (<=1kb)	2184478	2194775	10298	-	ENSG00000162585	ENST00000414253	-53	FAAP20	FA core complex associated protein 20 [Source:HGNC Symbol;Acc:HGNC:26428]
1	3531053	3531422	370	28	2.72955	2.82717	0.50378	135	Promoter (<=1kb)	3489920	3531448	41529	-	ENSG00000162591	ENST00000294599	26	MEGF6	multiple EGF like domains 6 [Source:HGNC Symbol;Acc:HGNC:3232]
1	3609484	3610003	520	36	3.18448	3.60411	1.05192	199	Promoter (1-2kb)	3490562	3611277	120716	-	ENSG00000162591	ENST00000485002	1274	MEGF6	multiple EGF like domains 6 [Source:HGNC Symbol;Acc:HGNC:3232]
1	61076761	61077942	1182	84	5.39298	8.41909	5.09313	398	Promoter (<=1kb)	61077274	61455585	378312	+	ENSG00000162599	ENST00000407417	0	NFIA	nuclear factor I A [Source:HGNC Symbol;Acc:HGNC:7784]
1	61080624	61081288	665	47	3.7336	4.76286	2.00116	450	Promoter (<=1kb)	61081767	61406727	324961	+	ENSG00000162599	ENST00000479364	-479	NFIA	nuclear factor I A [Source:HGNC Symbol;Acc:HGNC:7784]
1	61082665	61083072	408	94	5.80783	9.419	5.97567	188	Promoter (<=1kb)	61082723	61455524	372802	+	ENSG00000162599	ENST00000485903	0	NFIA	nuclear factor I A [Source:HGNC Symbol;Acc:HGNC:7784]
1	61083331	61084195	865	50	3.925	5.05763	2.23473	135	Promoter (<=1kb)	61082754	61455487	372734	+	ENSG00000162599	ENST00000371184	577	NFIA	nuclear factor I A [Source:HGNC Symbol;Acc:HGNC:7784]
1	61084355	61084628	274	27	2.57733	2.70444	0.50378	214	Promoter (1-2kb)	61082754	61455487	372734	+	ENSG00000162599	ENST00000371184	1601	NFIA	nuclear factor I A [Source:HGNC Symbol;Acc:HGNC:7784]
1	58546525	58546995	471	28	2.72955	2.82717	0.50378	157	Promoter (<=1kb)	58480719	58546726	66008	-	ENSG00000162600	ENST00000371226	0	OMA1	OMA1 zinc metallopeptidase [Source:HGNC Symbol;Acc:HGNC:29661]
1	61725119	61725392	274	69	4.51276	6.98287	3.86885	136	Promoter (<=1kb)	61681046	61725141	44096	-	ENSG00000162604	ENST00000606498	0	TM2D1	TM2 domain containing 1 [Source:HGNC Symbol;Acc:HGNC:24142]
1	62435428	62438049	2622	74	4.78648	7.43461	4.24464	475	Promoter (<=1kb)	62436297	62443320	7024	+	ENSG00000162607	ENST00000452143	0	USP1	ubiquitin specific peptidase 1 [Source:HGNC Symbol;Acc:HGNC:12607]
1	62435428	62438049	2622	56	4.14845	5.61965	2.69999	983	Promoter (<=1kb)	62436297	62443320	7024	+	ENSG00000162607	ENST00000452143	0	USP1	ubiquitin specific peptidase 1 [Source:HGNC Symbol;Acc:HGNC:12607]
1	62435428	62438049	2622	65	4.56329	6.51677	3.46271	1702	Promoter (<=1kb)	62436297	62443320	7024	+	ENSG00000162607	ENST00000452143	0	USP1	ubiquitin specific peptidase 1 [Source:HGNC Symbol;Acc:HGNC:12607]
1	62435428	62438049	2622	45	3.47136	4.55332	1.81272	2133	Promoter (<=1kb)	62436297	62443320	7024	+	ENSG00000162607	ENST00000452143	0	USP1	ubiquitin specific peptidase 1 [Source:HGNC Symbol;Acc:HGNC:12607]
1	77978041	77978618	578	102	6.2993	10.2133	6.70134	407	Promoter (<=1kb)	77944055	77979072	35018	-	ENSG00000162613	ENST00000370768	454	FUBP1	far upstream element binding protein 1 [Source:HGNC Symbol;Acc:HGNC:4004]
1	77978826	77979356	531	51	3.58113	5.1613	2.32922	351	Promoter (<=1kb)	77944055	77979072	35018	-	ENSG00000162613	ENST00000370768	0	FUBP1	far upstream element binding protein 1 [Source:HGNC Symbol;Acc:HGNC:4004]
1	77980647	77980920	274	42	3.48889	4.20808	1.54487	145	Promoter (<=1kb)	77980184	78013355	33172	+	ENSG00000162616	ENST00000426517	463	DNAJB4	DnaJ heat shock protein family (Hsp40) member B4 [Source:HGNC Symbol;Acc:HGNC:14886]
1	98661164	98661963	800	92	5.91403	9.25533	5.83783	251	Promoter (<=1kb)	98661701	98760498	98798	+	ENSG00000162627	ENST00000529992	0	SNX7	sorting nexin 7 [Source:HGNC Symbol;Acc:HGNC:14971]
1	107139905	107140577	673	47	2.30379	4.79453	2.02205	156	Promoter (<=1kb)	107140007	107481849	341843	+	ENSG00000162631	ENST00000370073	0	NTNG1	netrin G1 [Source:HGNC Symbol;Acc:HGNC:23319]
1	107139905	107140577	673	32	1.98635	3.20149	0.79748	532	Promoter (<=1kb)	107140007	107481849	341843	+	ENSG00000162631	ENST00000370073	0	NTNG1	netrin G1 [Source:HGNC Symbol;Acc:HGNC:23319]
1	107140765	107142079	1315	51	2.1385	5.12811	2.29976	330	Promoter (<=1kb)	107140927	107410585	269659	+	ENSG00000162631	ENST00000294649	0	NTNG1	netrin G1 [Source:HGNC Symbol;Acc:HGNC:23319]
1	107140765	107142079	1315	68	2.51224	6.818	3.72474	823	Promoter (<=1kb)	107140927	107410585	269659	+	ENSG00000162631	ENST00000294649	0	NTNG1	netrin G1 [Source:HGNC Symbol;Acc:HGNC:23319]
1	108559237	108560176	940	56	3.61935	5.68896	2.75822	187	Promoter (<=1kb)	108560089	108644900	84812	+	ENSG00000162636	ENST00000405454	0	FAM102B	family with sequence similarity 102 member B [Source:HGNC Symbol;Acc:HGNC:27637]
1	108559237	108560176	940	47	3.20499	4.70939	1.95911	853	Promoter (<=1kb)	108560089	108644900	84812	+	ENSG00000162636	ENST00000405454	0	FAM102B	family with sequence similarity 102 member B [Source:HGNC Symbol;Acc:HGNC:27637]
1	108560681	108561118	438	30	2.48197	3.0591	0.69574	218	Promoter (<=1kb)	108560100	108639322	79223	+	ENSG00000162636	ENST00000370035	581	FAM102B	family with sequence similarity 102 member B [Source:HGNC Symbol;Acc:HGNC:27637]
1	108561659	108562086	428	25	2.31267	2.52274	0.39718	227	Promoter (1-2kb)	108560100	108639322	79223	+	ENSG00000162636	ENST00000370035	1559	FAM102B	family with sequence similarity 102 member B [Source:HGNC Symbol;Acc:HGNC:27637]
1	108660017	108662184	2168	30	2.48197	3.0591	0.69574	150	Promoter (<=1kb)	108648290	108661122	12833	-	ENSG00000162639	ENST00000402983	0	HENMT1	HEN methyltransferase 1 [Source:HGNC Symbol;Acc:HGNC:26400]
1	108660017	108662184	2168	66	3.99941	6.63888	3.56303	557	Promoter (<=1kb)	108648290	108661122	12833	-	ENSG00000162639	ENST00000402983	0	HENMT1	HEN methyltransferase 1 [Source:HGNC Symbol;Acc:HGNC:26400]
1	108660017	108662184	2168	150	6.0921	15.0113	11.0046	1426	Promoter (<=1kb)	108648290	108661122	12833	-	ENSG00000162639	ENST00000402983	0	HENMT1	HEN methyltransferase 1 [Source:HGNC Symbol;Acc:HGNC:26400]
1	108660017	108662184	2168	65	3.92559	6.50232	3.45505	1927	Promoter (<=1kb)	108648290	108661122	12833	-	ENSG00000162639	ENST00000402983	0	HENMT1	HEN methyltransferase 1 [Source:HGNC Symbol;Acc:HGNC:26400]
1	109482942	109485149	2208	42	2.93323	4.20336	1.54351	109	Promoter (<=1kb)	109483479	109492704	9226	+	ENSG00000162650	ENST00000463678	0	ATXN7L2	ataxin 7 like 2 [Source:HGNC Symbol;Acc:HGNC:28713]
1	109482942	109485149	2208	66	3.75579	6.68461	3.60597	543	Promoter (<=1kb)	109483479	109492704	9226	+	ENSG00000162650	ENST00000463678	0	ATXN7L2	ataxin 7 like 2 [Source:HGNC Symbol;Acc:HGNC:28713]
1	109482942	109485149	2208	89	4.60417	8.96323	5.59049	997	Promoter (<=1kb)	109483479	109492704	9226	+	ENSG00000162650	ENST00000463678	0	ATXN7L2	ataxin 7 like 2 [Source:HGNC Symbol;Acc:HGNC:28713]
1	109482942	109485149	2208	36	2.7076	3.61478	1.05837	1631	Promoter (<=1kb)	109483479	109492704	9226	+	ENSG00000162650	ENST00000463678	0	ATXN7L2	ataxin 7 like 2 [Source:HGNC Symbol;Acc:HGNC:28713]
1	109491513	109491889	377	30	2.45572	3.01195	0.65679	118	Promoter (1-2kb)	109489551	109492804	3254	+	ENSG00000162650	ENST00000369869	1962	ATXN7L2	ataxin 7 like 2 [Source:HGNC Symbol;Acc:HGNC:28713]
1	89994188	89995157	970	72	5.00418	7.21256	4.05412	759	Promoter (<=1kb)	89995110	90035533	40424	+	ENSG00000162664	ENST00000340281	0	ZNF326	zinc finger protein 326 [Source:HGNC Symbol;Acc:HGNC:14104]
1	89995467	89995752	286	28	2.72955	2.82717	0.50378	137	Promoter (<=1kb)	89995137	90035531	40395	+	ENSG00000162664	ENST00000370447	330	ZNF326	zinc finger protein 326 [Source:HGNC Symbol;Acc:HGNC:14104]
1	190477593	190477939	347	47	3.45224	4.72798	1.97734	160	Promoter (<=1kb)	190097658	190477864	380207	-	ENSG00000162670	ENST00000367462	0	BRINP3	BMP/retinoic acid inducible neural specific 3 [Source:HGNC Symbol;Acc:HGNC:22393]
1	100895444	100895717	274	44	3.6394	4.43667	1.71264	156	Promoter (<=1kb)	100872372	100895179	22808	-	ENSG00000162694	ENST00000535414	-265	EXTL2	exostosin like glycosyltransferase 2 [Source:HGNC Symbol;Acc:HGNC:3516]
1	100896044	100896317	274	36	3.18448	3.60411	1.05192	91	Promoter (<=1kb)	100896076	100981753	85678	+	ENSG00000162695	ENST00000370112	0	SLC30A7	solute carrier family 30 member 7 [Source:HGNC Symbol;Acc:HGNC:19306]
1	200407403	200407820	418	27	2.47729	2.79093	0.50378	280	Promoter (2-3kb)	200406730	200409992	3263	-	ENSG00000162702	ENST00000367352	2172	ZNF281	zinc finger protein 281 [Source:HGNC Symbol;Acc:HGNC:13075]
1	200408088	200412132	4045	66	3.75579	6.68461	3.60597	413	Promoter (<=1kb)	200404940	200410056	5117	-	ENSG00000162702	ENST00000294740	0	ZNF281	zinc finger protein 281 [Source:HGNC Symbol;Acc:HGNC:13075]
1	200408088	200412132	4045	128	5.16093	12.8884	9.07707	1088	Promoter (<=1kb)	200404940	200410056	5117	-	ENSG00000162702	ENST00000294740	0	ZNF281	zinc finger protein 281 [Source:HGNC Symbol;Acc:HGNC:13075]
1	200408088	200412132	4045	141	5.86647	14.1133	10.1895	1375	Promoter (<=1kb)	200404940	200410056	5117	-	ENSG00000162702	ENST00000294740	0	ZNF281	zinc finger protein 281 [Source:HGNC Symbol;Acc:HGNC:13075]
1	200408088	200412132	4045	451	12.4098	45.1118	39.9015	2018	Promoter (<=1kb)	200404940	200410056	5117	-	ENSG00000162702	ENST00000294740	0	ZNF281	zinc finger protein 281 [Source:HGNC Symbol;Acc:HGNC:13075]
1	200408088	200412132	4045	80	4.61302	8.04641	4.79189	2997	Promoter (<=1kb)	200404940	200410056	5117	-	ENSG00000162702	ENST00000294740	0	ZNF281	zinc finger protein 281 [Source:HGNC Symbol;Acc:HGNC:13075]
1	200408088	200412132	4045	61	3.40267	6.17589	3.1879	3494	Promoter (<=1kb)	200404940	200410056	5117	-	ENSG00000162702	ENST00000294740	0	ZNF281	zinc finger protein 281 [Source:HGNC Symbol;Acc:HGNC:13075]
1	183635038	183635322	285	47	3.20499	4.70939	1.95911	141	Promoter (<=1kb)	183623266	183635682	12417	-	ENSG00000162704	ENST00000367534	360	ARPC5	actin related protein 2/3 complex subunit 5 [Source:HGNC Symbol;Acc:HGNC:708]
1	247330398	247332546	2149	54	4.03052	5.43527	2.54963	292	Promoter (<=1kb)	247297412	247331743	34332	-	ENSG00000162714	ENST00000294753	0	ZNF496	zinc finger protein 496 [Source:HGNC Symbol;Acc:HGNC:23713]
1	247330398	247332546	2149	57	4.0501	5.70062	2.75822	1620	Promoter (<=1kb)	247297412	247331743	34332	-	ENSG00000162714	ENST00000294753	0	ZNF496	zinc finger protein 496 [Source:HGNC Symbol;Acc:HGNC:23713]
1	247330398	247332546	2149	28	2.5182	2.85714	0.51715	1951	Promoter (<=1kb)	247297412	247331743	34332	-	ENSG00000162714	ENST00000294753	0	ZNF496	zinc finger protein 496 [Source:HGNC Symbol;Acc:HGNC:23713]
1	247332759	247333152	394	65	4.60824	6.58779	3.51371	185	Promoter (<=1kb)	247297415	247331867	34453	-	ENSG00000162714	ENST00000682384	-892	ZNF496	zinc finger protein 496 [Source:HGNC Symbol;Acc:HGNC:23713]
1	160083100	160083493	394	29	2.64745	2.93047	0.58295	188	Promoter (1-2kb)	160081538	160090563	9026	+	ENSG00000162728	ENST00000368088	1562	KCNJ9	potassium inwardly rectifying channel subfamily J member 9 [Source:HGNC Symbol;Acc:HGNC:6270]
1	160083990	160084654	665	32	2.45748	3.28158	0.86646	396	Promoter (2-3kb)	160081538	160090563	9026	+	ENSG00000162728	ENST00000368088	2452	KCNJ9	potassium inwardly rectifying channel subfamily J member 9 [Source:HGNC Symbol;Acc:HGNC:6270]
1	160085968	160086309	342	45	3.44326	4.5085	1.77753	208	Intron (ENST00000368088/ENSG00000162728, intron 2 of 2)	160081538	160090563	9026	+	ENSG00000162728	ENST00000368088	4430	KCNJ9	potassium inwardly rectifying channel subfamily J member 9 [Source:HGNC Symbol;Acc:HGNC:6270]
1	160094487	160094760	274	36	3.10667	3.62936	1.07089	180	Promoter (<=1kb)	160093760	160095332	1573	-	ENSG00000162729	ENST00000460351	572	IGSF8	immunoglobulin superfamily member 8 [Source:HGNC Symbol;Acc:HGNC:17813]
1	160098529	160098805	277	36	2.7076	3.61478	1.05837	124	Promoter (<=1kb)	160091340	160098689	7350	-	ENSG00000162729	ENST00000368086	0	IGSF8	immunoglobulin superfamily member 8 [Source:HGNC Symbol;Acc:HGNC:17813]
1	160099096	160099518	423	59	4.19508	5.93243	2.97018	162	Promoter (<=1kb)	160093710	160098943	5234	-	ENSG00000162729	ENST00000448417	-153	IGSF8	immunoglobulin superfamily member 8 [Source:HGNC Symbol;Acc:HGNC:17813]
1	160099982	160100264	283	26	2.51195	2.60782	0.46053	100	Promoter (1-2kb)	160093710	160098943	5234	-	ENSG00000162729	ENST00000448417	-1039	IGSF8	immunoglobulin superfamily member 8 [Source:HGNC Symbol;Acc:HGNC:17813]
1	162753298	162753713	416	25	2.53858	2.55029	0.41291	308	Intron (ENST00000446985/ENSG00000162733, intron 4 of 17)	162767237	162770736	3500	+	ENSG00000162733	ENST00000458105	-13524	DDR2	discoidin domain receptor tyrosine kinase 2 [Source:HGNC Symbol;Acc:HGNC:2731]
1	160205061	160205814	754	56	3.85133	5.61747	2.69999	154	Promoter (<=1kb)	160205380	160214035	8656	+	ENSG00000162734	ENST00000368077	0	PEA15	proliferation and apoptosis adaptor protein 15 [Source:HGNC Symbol;Acc:HGNC:8822]
1	160408702	160408975	274	31	2.77708	3.12865	0.74503	23	Intron (ENST00000368061/ENSG00000162738, intron 1 of 7)	160400564	160428670	28107	+	ENSG00000162738	ENST00000368061	8138	VANGL2	VANGL planar cell polarity protein 2 [Source:HGNC Symbol;Acc:HGNC:15511]
1	161725680	161726348	669	54	3.3845	5.47077	2.57921	513	Promoter (<=1kb)	161725901	161728142	2242	+	ENSG00000162746	ENST00000495397	0	FCRLB	Fc receptor like B [Source:HGNC Symbol;Acc:HGNC:26431]
1	173570375	173570770	396	40	3.1384	4.01793	1.4119	226	Intron (ENST00000431459/ENSG00000238272, intron 1 of 2)	173500470	173576751	76282	-	ENSG00000162753	ENST00000466087	5981	SLC9C2	solute carrier family 9 member C2 (putative) [Source:HGNC Symbol;Acc:HGNC:28664]
1	209783767	209784040	274	32	2.93251	3.22946	0.82165	183	Promoter (<=1kb)	209779208	209784559	5352	-	ENSG00000162757	ENST00000294811	519	C1orf74	chromosome 1 open reading frame 74 [Source:HGNC Symbol;Acc:HGNC:26319]
1	209784254	209785383	1130	93	5.75173	9.32797	5.89275	240	Promoter (<=1kb)	209779208	209784559	5352	-	ENSG00000162757	ENST00000294811	0	C1orf74	chromosome 1 open reading frame 74 [Source:HGNC Symbol;Acc:HGNC:26319]
1	165309646	165309977	332	51	3.96566	5.12028	2.29199	148	Intron (ENST00000342310/ENSG00000162761, intron 3 of 8)	165203874	165355746	151873	-	ENSG00000162761	ENST00000367893	45769	LMX1A	LIM homeobox transcription factor 1 alpha [Source:HGNC Symbol;Acc:HGNC:6653]
1	212857980	212859251	1272	61	4.16563	6.13822	3.15717	237	Promoter (<=1kb)	212858275	212899363	41089	+	ENSG00000162769	ENST00000366971	0	FLVCR1	FLVCR heme transporter 1 [Source:HGNC Symbol;Acc:HGNC:24682]
1	212857980	212859251	1272	87	5.20703	8.76456	5.40539	738	Promoter (<=1kb)	212858275	212899363	41089	+	ENSG00000162769	ENST00000366971	0	FLVCR1	FLVCR heme transporter 1 [Source:HGNC Symbol;Acc:HGNC:24682]
1	212606358	212607371	1014	46	3.66217	4.65281	1.90684	471	Promoter (1-2kb)	212608628	212620772	12145	+	ENSG00000162772	ENST00000613954	-1257	ATF3	activating transcription factor 3 [Source:HGNC Symbol;Acc:HGNC:785]
1	212607647	212609350	1704	61	3.61013	6.14594	3.16148	859	Promoter (<=1kb)	212608628	212620772	12145	+	ENSG00000162772	ENST00000613954	0	ATF3	activating transcription factor 3 [Source:HGNC Symbol;Acc:HGNC:785]
1	212607647	212609350	1704	83	4.77484	8.33782	5.0315	1323	Promoter (<=1kb)	212608628	212620772	12145	+	ENSG00000162772	ENST00000613954	0	ATF3	activating transcription factor 3 [Source:HGNC Symbol;Acc:HGNC:785]
1	212609615	212609888	274	40	3.06749	4.08225	1.46709	224	Promoter (<=1kb)	212608915	212619611	10697	+	ENSG00000162772	ENST00000366985	700	ATF3	activating transcription factor 3 [Source:HGNC Symbol;Acc:HGNC:785]
1	110337760	110340674	2915	61	3.61013	6.14594	3.16148	201	Promoter (<=1kb)	110338506	110346673	8168	+	ENSG00000162775	ENST00000652747	0	RBM15	RNA binding motif protein 15 [Source:HGNC Symbol;Acc:HGNC:14959]
1	110337760	110340674	2915	163	6.93231	16.3288	12.2257	589	Promoter (<=1kb)	110338506	110346673	8168	+	ENSG00000162775	ENST00000652747	0	RBM15	RNA binding motif protein 15 [Source:HGNC Symbol;Acc:HGNC:14959]
1	110337760	110340674	2915	192	7.68403	19.2589	14.9541	1063	Promoter (<=1kb)	110338506	110346673	8168	+	ENSG00000162775	ENST00000652747	0	RBM15	RNA binding motif protein 15 [Source:HGNC Symbol;Acc:HGNC:14959]
1	110337760	110340674	2915	106	4.96393	10.6897	7.09867	1448	Promoter (<=1kb)	110338506	110346673	8168	+	ENSG00000162775	ENST00000652747	0	RBM15	RNA binding motif protein 15 [Source:HGNC Symbol;Acc:HGNC:14959]
1	110337760	110340674	2915	27	2.26845	2.78658	0.50378	2667	Promoter (<=1kb)	110338506	110346673	8168	+	ENSG00000162775	ENST00000652747	0	RBM15	RNA binding motif protein 15 [Source:HGNC Symbol;Acc:HGNC:14959]
1	111202817	111203090	274	23	2.07941	2.32382	0.25882	2	Promoter (1-2kb)	111195914	111204302	8389	-	ENSG00000162777	ENST00000463713	1212	DENND2D	DENN domain containing 2D [Source:HGNC Symbol;Acc:HGNC:26192]
1	111203574	111204745	1172	62	3.90408	6.20565	3.21358	257	Promoter (<=1kb)	111187174	111204409	17236	-	ENSG00000162777	ENST00000369752	0	DENND2D	DENN domain containing 2D [Source:HGNC Symbol;Acc:HGNC:26192]
1	111203574	111204745	1172	138	6.5654	13.858	9.95333	697	Promoter (<=1kb)	111187174	111204409	17236	-	ENSG00000162777	ENST00000369752	0	DENND2D	DENN domain containing 2D [Source:HGNC Symbol;Acc:HGNC:26192]
1	111205486	111205889	404	30	2.66713	3.09666	0.72814	160	Promoter (<=1kb)	111197919	111204535	6617	-	ENSG00000162777	ENST00000473822	-951	DENND2D	DENN domain containing 2D [Source:HGNC Symbol;Acc:HGNC:26192]
1	111209380	111209653	274	34	2.798	3.45887	0.98316	105	Intron (ENST00000445067/ENSG00000064886, intron 1 of 12)	111197919	111204535	6617	-	ENSG00000162777	ENST00000473822	-4845	DENND2D	DENN domain containing 2D [Source:HGNC Symbol;Acc:HGNC:26192]
1	179365529	179366779	1251	114	5.49583	11.4156	7.75364	489	Promoter (<=1kb)	179365720	179379482	13763	+	ENSG00000162779	ENST00000509175	0	AXDND1	axonemal dynein light chain domain containing 1 [Source:HGNC Symbol;Acc:HGNC:26564]
1	179391016	179391364	349	36	3.00174	3.62716	1.0702	176	Intron (ENST00000617277/ENSG00000162779, intron 9 of 24)	179368901	179554735	185835	+	ENSG00000162779	ENST00000434088	22115	AXDND1	axonemal dynein light chain domain containing 1 [Source:HGNC Symbol;Acc:HGNC:26564]
1	179591364	179592607	1244	75	3.57843	7.52192	4.31954	325	Promoter (<=1kb)	179591613	179691270	99658	+	ENSG00000162782	ENST00000367614	0	TDRD5	tudor domain containing 5 [Source:HGNC Symbol;Acc:HGNC:20614]
1	179591364	179592607	1244	32	2.52025	3.26589	0.85623	670	Promoter (<=1kb)	179591613	179691270	99658	+	ENSG00000162782	ENST00000367614	0	TDRD5	tudor domain containing 5 [Source:HGNC Symbol;Acc:HGNC:20614]
1	179591364	179592607	1244	27	2.26845	2.78658	0.50378	967	Promoter (<=1kb)	179591613	179691270	99658	+	ENSG00000162782	ENST00000367614	0	TDRD5	tudor domain containing 5 [Source:HGNC Symbol;Acc:HGNC:20614]
1	181087479	181089300	1822	97	4.39635	9.75714	6.27845	238	Promoter (<=1kb)	181088700	181092900	4201	+	ENSG00000162783	ENST00000367577	0	IER5	immediate early response 5 [Source:HGNC Symbol;Acc:HGNC:5393]
1	181087479	181089300	1822	161	5.86016	16.1099	12.0146	1126	Promoter (<=1kb)	181088700	181092900	4201	+	ENSG00000162783	ENST00000367577	0	IER5	immediate early response 5 [Source:HGNC Symbol;Acc:HGNC:5393]
1	181087479	181089300	1822	75	3.68305	7.52967	4.32597	1557	Promoter (<=1kb)	181088700	181092900	4201	+	ENSG00000162783	ENST00000367577	0	IER5	immediate early response 5 [Source:HGNC Symbol;Acc:HGNC:5393]
1	181089575	181090576	1002	138	5.74414	13.8462	9.94356	329	Promoter (<=1kb)	181088700	181092900	4201	+	ENSG00000162783	ENST00000367577	875	IER5	immediate early response 5 [Source:HGNC Symbol;Acc:HGNC:5393]
1	181104057	181106574	2518	147	5.18472	14.7557	10.7864	986	Distal Intergenic	181088700	181092900	4201	+	ENSG00000162783	ENST00000367577	15357	IER5	immediate early response 5 [Source:HGNC Symbol;Acc:HGNC:5393]
1	181104057	181106574	2518	109	4.3917	10.9711	7.36307	1679	Distal Intergenic	181088700	181092900	4201	+	ENSG00000162783	ENST00000367577	15357	IER5	immediate early response 5 [Source:HGNC Symbol;Acc:HGNC:5393]
1	181104057	181106574	2518	105	4.58749	10.5145	6.94244	2101	Distal Intergenic	181088700	181092900	4201	+	ENSG00000162783	ENST00000367577	15357	IER5	immediate early response 5 [Source:HGNC Symbol;Acc:HGNC:5393]
1	181119687	181120096	410	24	1.9983	2.43658	0.35385	199	Distal Intergenic	181088700	181092900	4201	+	ENSG00000162783	ENST00000367577	30987	IER5	immediate early response 5 [Source:HGNC Symbol;Acc:HGNC:5393]
1	220690157	220690506	350	47	3.3576	4.77688	2.00551	199	Promoter (<=1kb)	220690363	220699153	8791	+	ENSG00000162817	ENST00000294889	0	C1orf115	chromosome 1 open reading frame 115 [Source:HGNC Symbol;Acc:HGNC:25873]
1	222711626	222713088	1463	72	4.83663	7.22463	4.06465	175	Promoter (<=1kb)	222712553	222735196	22644	+	ENSG00000162819	ENST00000612948	0	BROX	BRO1 domain and CAAX motif containing [Source:HGNC Symbol;Acc:HGNC:26512]
1	222711626	222713088	1463	77	4.47681	7.79824	4.56329	1197	Promoter (<=1kb)	222712553	222735196	22644	+	ENSG00000162819	ENST00000612948	0	BROX	BRO1 domain and CAAX motif containing [Source:HGNC Symbol;Acc:HGNC:26512]
1	222713768	222714050	283	61	4.16563	6.13822	3.15717	130	Promoter (<=1kb)	222713401	222727209	13809	+	ENSG00000162819	ENST00000489191	367	BROX	BRO1 domain and CAAX motif containing [Source:HGNC Symbol;Acc:HGNC:26512]
1	147669528	147670181	654	30	2.48197	3.0591	0.69574	517	Promoter (<=1kb)	147649817	147670048	20232	-	ENSG00000162836	ENST00000487562	0	ACP6	acid phosphatase 6, lysophosphatidic [Source:HGNC Symbol;Acc:HGNC:29609]
1	147670362	147670675	314	38	2.73027	3.81589	1.23531	126	Promoter (<=1kb)	147642230	147670524	28295	-	ENSG00000162836	ENST00000583509	0	ACP6	acid phosphatase 6, lysophosphatidic [Source:HGNC Symbol;Acc:HGNC:29609]
1	241757264	241757537	274	36	3.18448	3.60411	1.05192	135	3' UTR	241770455	241787894	17440	+	ENSG00000162843	ENST00000478331	-12918	WDR64	WD repeat domain 64 [Source:HGNC Symbol;Acc:HGNC:26570]
1	245153271	245153641	371	34	2.798	3.45887	0.98316	223	Promoter (1-2kb)	245154985	245709432	554448	+	ENSG00000162849	ENST00000407071	-1344	KIF26B	kinesin family member 26B [Source:HGNC Symbol;Acc:HGNC:25484]
1	245154432	245154878	447	34	3.0844	3.45491	0.98316	131	Promoter (<=1kb)	245154985	245709432	554448	+	ENSG00000162849	ENST00000407071	-107	KIF26B	kinesin family member 26B [Source:HGNC Symbol;Acc:HGNC:25484]
1	245155363	245155791	429	67	4.70083	6.734	3.65051	196	Promoter (<=1kb)	245154985	245709432	554448	+	ENSG00000162849	ENST00000407071	378	KIF26B	kinesin family member 26B [Source:HGNC Symbol;Acc:HGNC:25484]
1	245156176	245156449	274	27	2.64377	2.7024	0.50378	135	Promoter (1-2kb)	245154985	245709432	554448	+	ENSG00000162849	ENST00000407071	1191	KIF26B	kinesin family member 26B [Source:HGNC Symbol;Acc:HGNC:25484]
1	245156617	245157009	393	57	4.0501	5.70062	2.75822	260	Promoter (1-2kb)	245154985	245709432	554448	+	ENSG00000162849	ENST00000407071	1632	KIF26B	kinesin family member 26B [Source:HGNC Symbol;Acc:HGNC:25484]
1	246565369	246565951	583	53	4.09433	5.31875	2.44663	452	Promoter (<=1kb)	246540561	246566261	25701	-	ENSG00000162851	ENST00000366514	310	TFB2M	transcription factor B2, mitochondrial [Source:HGNC Symbol;Acc:HGNC:18559]
1	246566115	246566468	354	72	5.00418	7.21256	4.05412	181	Promoter (<=1kb)	246540561	246566261	25701	-	ENSG00000162851	ENST00000366514	0	TFB2M	transcription factor B2, mitochondrial [Source:HGNC Symbol;Acc:HGNC:18559]
1	205343635	205344607	973	51	3.46616	5.183	2.3496	197	Promoter (<=1kb)	205339801	205344182	4382	-	ENSG00000162873	ENST00000607826	0	KLHDC8A	kelch domain containing 8A [Source:HGNC Symbol;Acc:HGNC:25573]
1	205343635	205344607	973	37	2.89659	3.78907	1.21687	572	Promoter (<=1kb)	205339801	205344182	4382	-	ENSG00000162873	ENST00000607826	0	KLHDC8A	kelch domain containing 8A [Source:HGNC Symbol;Acc:HGNC:25573]
1	235502853	235505255	2403	48	3.68191	4.88738	2.08202	882	Promoter (<=1kb)	235447190	235504452	57263	-	ENSG00000162885	ENST00000366600	0	B3GALNT2	beta-1,3-N-acetylgalactosaminyltransferase 2 [Source:HGNC Symbol;Acc:HGNC:28596]
1	235502853	235505255	2403	148	8.18866	14.8852	10.8914	1430	Promoter (<=1kb)	235447190	235504452	57263	-	ENSG00000162885	ENST00000366600	0	B3GALNT2	beta-1,3-N-acetylgalactosaminyltransferase 2 [Source:HGNC Symbol;Acc:HGNC:28596]
1	235506611	235506884	274	31	2.90391	3.18711	0.78427	197	Promoter (2-3kb)	235447190	235504452	57263	-	ENSG00000162885	ENST00000366600	-2159	B3GALNT2	beta-1,3-N-acetylgalactosaminyltransferase 2 [Source:HGNC Symbol;Acc:HGNC:28596]
1	206683307	206684168	862	40	3.0778	4.09981	1.46709	141	Promoter (<=1kb)	206684905	206734281	49377	+	ENSG00000162889	ENST00000367103	-737	MAPKAPK2	MAPK activated protein kinase 2 [Source:HGNC Symbol;Acc:HGNC:6887]
1	206684434	206685252	819	61	3.40267	6.17589	3.1879	383	Promoter (<=1kb)	206684905	206734281	49377	+	ENSG00000162889	ENST00000367103	0	MAPKAPK2	MAPK activated protein kinase 2 [Source:HGNC Symbol;Acc:HGNC:6887]
1	206685639	206686449	811	42	3.19309	4.29511	1.62151	229	Promoter (<=1kb)	206684944	206732863	47920	+	ENSG00000162889	ENST00000294981	695	MAPKAPK2	MAPK activated protein kinase 2 [Source:HGNC Symbol;Acc:HGNC:6887]
1	206865856	206866408	553	31	2.61706	3.15594	0.76766	91	Promoter (<=1kb)	206865809	206869217	3409	+	ENSG00000162891	ENST00000391930	47	IL20	interleukin 20 [Source:HGNC Symbol;Acc:HGNC:6002]
1	206908686	206910457	1772	81	4.6445	8.10338	4.84301	226	Promoter (<=1kb)	206904525	206909945	5421	-	ENSG00000162894	ENST00000474041	0	FCMR	Fc fragment of IgM receptor [Source:HGNC Symbol;Acc:HGNC:14315]
1	206908686	206910457	1772	90	4.51267	9.08897	5.70329	839	Promoter (<=1kb)	206904525	206909945	5421	-	ENSG00000162894	ENST00000474041	0	FCMR	Fc fragment of IgM receptor [Source:HGNC Symbol;Acc:HGNC:14315]
1	206908686	206910457	1772	36	2.7076	3.61478	1.05837	1457	Promoter (<=1kb)	206904525	206909945	5421	-	ENSG00000162894	ENST00000474041	0	FCMR	Fc fragment of IgM receptor [Source:HGNC Symbol;Acc:HGNC:14315]
1	223712107	223712631	525	30	2.48197	3.0591	0.69574	226	Promoter (<=1kb)	223712539	223776018	63480	+	ENSG00000162909	ENST00000295006	0	CAPN2	calpain 2 [Source:HGNC Symbol;Acc:HGNC:1479]
1	228108961	228109690	730	65	4.41829	6.55063	3.47849	382	Promoter (<=1kb)	228106679	228109004	2326	-	ENSG00000162910	ENST00000366735	0	MRPL55	mitochondrial ribosomal protein L55 [Source:HGNC Symbol;Acc:HGNC:16686]
1	224433824	224434174	351	70	4.74668	7.08043	3.95269	146	Promoter (<=1kb)	224385161	224433995	48835	-	ENSG00000162923	ENST00000651911	0	WDR26	WD repeat domain 26 [Source:HGNC Symbol;Acc:HGNC:21208]
1	231626719	231627327	609	44	3.6394	4.43667	1.71264	282	Promoter (<=1kb)	231626790	232041272	414483	+	ENSG00000162946	ENST00000439617	0	DISC1	DISC1 scaffold protein [Source:HGNC Symbol;Acc:HGNC:2888]
1	226061366	226063777	2412	42	2.93323	4.20336	1.54351	766	Promoter (<=1kb)	226061851	226071523	9673	+	ENSG00000163041	ENST00000366816	0	H3-3A	H3.3 histone A [Source:HGNC Symbol;Acc:HGNC:4764]
1	226061366	226063777	2412	119	6.6625	11.9427	8.22904	1497	Promoter (<=1kb)	226061851	226071523	9673	+	ENSG00000163041	ENST00000366816	0	H3-3A	H3.3 histone A [Source:HGNC Symbol;Acc:HGNC:4764]
1	226939469	226940940	1472	65	4.56329	6.51677	3.46271	193	Promoter (<=1kb)	226940286	226987544	47259	+	ENSG00000163050	ENST00000366778	0	COQ8A	coenzyme Q8A [Source:HGNC Symbol;Acc:HGNC:16812]
1	226939469	226940940	1472	159	8.54906	15.9312	11.8642	563	Promoter (<=1kb)	226940286	226987544	47259	+	ENSG00000163050	ENST00000366778	0	COQ8A	coenzyme Q8A [Source:HGNC Symbol;Acc:HGNC:16812]
1	226939469	226940940	1472	77	4.47681	7.79824	4.56329	885	Promoter (<=1kb)	226940286	226987544	47259	+	ENSG00000163050	ENST00000366778	0	COQ8A	coenzyme Q8A [Source:HGNC Symbol;Acc:HGNC:16812]
1	226939469	226940940	1472	45	3.47136	4.55332	1.81272	1284	Promoter (<=1kb)	226940286	226987544	47259	+	ENSG00000163050	ENST00000366778	0	COQ8A	coenzyme Q8A [Source:HGNC Symbol;Acc:HGNC:16812]
1	150362413	150366442	4030	83	4.28703	8.31935	5.02147	132	Promoter (<=1kb)	150363091	150473556	110466	+	ENSG00000163125	ENST00000492220	0	RPRD2	regulation of nuclear pre-mRNA domain containing 2 [Source:HGNC Symbol;Acc:HGNC:29039]
1	150362413	150366442	4030	43	3.1023	4.32885	1.65183	709	Promoter (<=1kb)	150363091	150473556	110466	+	ENSG00000163125	ENST00000492220	0	RPRD2	regulation of nuclear pre-mRNA domain containing 2 [Source:HGNC Symbol;Acc:HGNC:29039]
1	150362413	150366442	4030	247	8.34843	24.7731	20.1839	1380	Promoter (<=1kb)	150363091	150473556	110466	+	ENSG00000163125	ENST00000492220	0	RPRD2	regulation of nuclear pre-mRNA domain containing 2 [Source:HGNC Symbol;Acc:HGNC:29039]
1	150362413	150366442	4030	144	5.48208	14.4019	10.4571	1750	Promoter (<=1kb)	150363091	150473556	110466	+	ENSG00000163125	ENST00000492220	0	RPRD2	regulation of nuclear pre-mRNA domain containing 2 [Source:HGNC Symbol;Acc:HGNC:29039]
1	150362413	150366442	4030	50	3.15031	5.00561	2.19176	2478	Promoter (<=1kb)	150363091	150473556	110466	+	ENSG00000163125	ENST00000492220	0	RPRD2	regulation of nuclear pre-mRNA domain containing 2 [Source:HGNC Symbol;Acc:HGNC:29039]
1	150362413	150366442	4030	59	3.40236	5.95084	2.98737	2982	Promoter (<=1kb)	150363091	150473556	110466	+	ENSG00000163125	ENST00000492220	0	RPRD2	regulation of nuclear pre-mRNA domain containing 2 [Source:HGNC Symbol;Acc:HGNC:29039]
1	151164750	151166559	1810	61	3.61013	6.14594	3.16148	540	Promoter (<=1kb)	151159748	151165902	6155	-	ENSG00000163155	ENST00000368908	0	LYSMD1	LysM domain containing 1 [Source:HGNC Symbol;Acc:HGNC:32070]
1	151164750	151166559	1810	70	4.21055	7.02455	3.9007	1272	Promoter (<=1kb)	151159748	151165902	6155	-	ENSG00000163155	ENST00000368908	0	LYSMD1	LysM domain containing 1 [Source:HGNC Symbol;Acc:HGNC:32070]
1	151164750	151166559	1810	61	3.61013	6.14594	3.16148	1646	Promoter (<=1kb)	151159748	151165902	6155	-	ENSG00000163155	ENST00000368908	0	LYSMD1	LysM domain containing 1 [Source:HGNC Symbol;Acc:HGNC:32070]
1	151166807	151167620	814	61	3.87866	6.16004	3.1753	193	Promoter (<=1kb)	151166669	151169111	2443	+	ENSG00000163156	ENST00000497147	138	SCNM1	sodium channel modifier 1 [Source:HGNC Symbol;Acc:HGNC:23136]
1	151196119	151196629	511	62	3.9172	6.22915	3.21614	332	Promoter (<=1kb)	151185540	151195321	9782	-	ENSG00000163159	ENST00000463470	-798	VPS72	vacuolar protein sorting 72 homolog [Source:HGNC Symbol;Acc:HGNC:11644]
1	152035034	152035406	373	41	2.90222	4.1447	1.49271	162	Promoter (1-2kb)	152032506	152037004	4499	-	ENSG00000163191	ENST00000271638	1598	S100A11	S100 calcium binding protein A11 [Source:HGNC Symbol;Acc:HGNC:10488]
1	152036045	152037062	1018	55	3.21363	5.54632	2.64097	333	Promoter (<=1kb)	152032506	152037004	4499	-	ENSG00000163191	ENST00000271638	0	S100A11	S100 calcium binding protein A11 [Source:HGNC Symbol;Acc:HGNC:10488]
1	152036045	152037062	1018	50	2.9278	5.09818	2.27205	744	Promoter (<=1kb)	152032506	152037004	4499	-	ENSG00000163191	ENST00000271638	0	S100A11	S100 calcium binding protein A11 [Source:HGNC Symbol;Acc:HGNC:10488]
1	152037259	152037703	445	56	3.24947	5.62385	2.70408	180	Promoter (<=1kb)	152032506	152037004	4499	-	ENSG00000163191	ENST00000271638	-255	S100A11	S100 calcium binding protein A11 [Source:HGNC Symbol;Acc:HGNC:10488]
1	152047449	152047885	437	40	2.95846	4.07178	1.46037	234	Promoter (<=1kb)	152032506	152047907	15402	-	ENSG00000163191	ENST00000478109	22	S100A11	S100 calcium binding protein A11 [Source:HGNC Symbol;Acc:HGNC:10488]
1	154935428	154935847	420	33	2.82456	3.34748	0.92512	291	Promoter (<=1kb)	154924740	154936719	11980	-	ENSG00000163344	ENST00000368467	872	PMVK	phosphomevalonate kinase [Source:HGNC Symbol;Acc:HGNC:9141]
1	154936261	154937633	1373	62	3.25311	6.26898	3.23783	688	Promoter (<=1kb)	154924740	154936719	11980	-	ENSG00000163344	ENST00000368467	0	PMVK	phosphomevalonate kinase [Source:HGNC Symbol;Acc:HGNC:9141]
1	154961779	154962634	856	47	3.3576	4.77688	2.00551	141	Promoter (<=1kb)	154957026	154961782	4757	-	ENSG00000163348	ENST00000368457	0	PYGO2	pygopus family PHD finger 2 [Source:HGNC Symbol;Acc:HGNC:30257]
1	113928274	113930960	2687	81	3.06575	8.17861	4.91274	470	Promoter (<=1kb)	113929324	113977869	48546	+	ENSG00000163349	ENST00000426820	0	HIPK1	homeodomain interacting protein kinase 1 [Source:HGNC Symbol;Acc:HGNC:19006]
1	113928274	113930960	2687	184	5.10153	18.4779	14.2291	1179	Promoter (<=1kb)	113929324	113977869	48546	+	ENSG00000163349	ENST00000426820	0	HIPK1	homeodomain interacting protein kinase 1 [Source:HGNC Symbol;Acc:HGNC:19006]
1	113928274	113930960	2687	191	5.19121	19.1517	14.8493	1448	Promoter (<=1kb)	113929324	113977869	48546	+	ENSG00000163349	ENST00000426820	0	HIPK1	homeodomain interacting protein kinase 1 [Source:HGNC Symbol;Acc:HGNC:19006]
1	113928274	113930960	2687	68	2.74436	6.82804	3.73367	1983	Promoter (<=1kb)	113929324	113977869	48546	+	ENSG00000163349	ENST00000426820	0	HIPK1	homeodomain interacting protein kinase 1 [Source:HGNC Symbol;Acc:HGNC:19006]
1	113928274	113930960	2687	73	2.99021	7.33403	4.1644	2507	Promoter (<=1kb)	113929324	113977869	48546	+	ENSG00000163349	ENST00000426820	0	HIPK1	homeodomain interacting protein kinase 1 [Source:HGNC Symbol;Acc:HGNC:19006]
1	200890930	200891621	692	38	3.02674	3.83599	1.25192	258	Promoter (<=1kb)	200891048	200899538	8491	+	ENSG00000163362	ENST00000532631	0	INAVA	innate immunity activator [Source:HGNC Symbol;Acc:HGNC:25599]
1	156591109	156592262	1154	61	4.1999	6.19445	3.20481	254	Promoter (<=1kb)	156591756	156599795	8040	+	ENSG00000163382	ENST00000679913	0	NAXE	NAD(P)HX epimerase [Source:HGNC Symbol;Acc:HGNC:18453]
1	156591109	156592262	1154	61	4.1999	6.19445	3.20481	788	Promoter (<=1kb)	156591756	156599795	8040	+	ENSG00000163382	ENST00000679913	0	NAXE	NAD(P)HX epimerase [Source:HGNC Symbol;Acc:HGNC:18453]
1	115976697	115977189	493	47	3.00208	4.70472	1.95695	156	Promoter (<=1kb)	115976614	116031890	55277	+	ENSG00000163393	ENST00000369502	83	SLC22A15	solute carrier family 22 member 15 [Source:HGNC Symbol;Acc:HGNC:20301]
1	116372586	116374276	1691	122	4.42481	12.2978	8.54808	385	Promoter (<=1kb)	116372668	116388155	15488	+	ENSG00000163399	ENST00000418797	0	ATP1A1	ATPase Na+/K+ transporting subunit alpha 1 [Source:HGNC Symbol;Acc:HGNC:799]
1	116372586	116374276	1691	88	4.03381	8.89868	5.52995	875	Promoter (<=1kb)	116372668	116388155	15488	+	ENSG00000163399	ENST00000418797	0	ATP1A1	ATPase Na+/K+ transporting subunit alpha 1 [Source:HGNC Symbol;Acc:HGNC:799]
1	116372586	116374276	1691	52	2.85472	5.27947	2.4389	1418	Promoter (<=1kb)	116372668	116388155	15488	+	ENSG00000163399	ENST00000418797	0	ATP1A1	ATPase Na+/K+ transporting subunit alpha 1 [Source:HGNC Symbol;Acc:HGNC:799]
1	202005402	202005675	274	52	4.04955	5.24964	2.41104	171	Promoter (2-3kb)	202007945	202016009	8065	+	ENSG00000163435	ENST00000359651	-2270	ELF3	E74 like ETS transcription factor 3 [Source:HGNC Symbol;Acc:HGNC:3318]
1	202018082	202018828	747	27	2.26845	2.78658	0.50378	557	Distal Intergenic	202013778	202015794	2017	+	ENSG00000163435	ENST00000475698	4304	ELF3	E74 like ETS transcription factor 3 [Source:HGNC Symbol;Acc:HGNC:3318]
1	202019183	202019646	464	40	3.0778	4.09981	1.46709	299	Distal Intergenic	202013778	202015794	2017	+	ENSG00000163435	ENST00000475698	5405	ELF3	E74 like ETS transcription factor 3 [Source:HGNC Symbol;Acc:HGNC:3318]
1	203007833	203008332	500	34	2.798	3.45887	0.98316	383	Promoter (<=1kb)	203007774	203017919	10146	+	ENSG00000163444	ENST00000468449	59	TMEM183A	transmembrane protein 183A [Source:HGNC Symbol;Acc:HGNC:20173]
1	155173353	155174244	892	54	3.60161	5.42417	2.54078	487	Promoter (<=1kb)	155173787	155184971	11185	+	ENSG00000163462	ENST00000392451	0	TRIM46	tripartite motif containing 46 [Source:HGNC Symbol;Acc:HGNC:19019]
1	156337250	156337885	636	56	4.01509	5.64445	2.7231	403	Promoter (<=1kb)	156337314	156346995	9682	+	ENSG00000163467	ENST00000368255	0	TSACC	TSSK6 activating cochaperone [Source:HGNC Symbol;Acc:HGNC:30636]
1	156338045	156338829	785	64	3.14019	6.40101	3.36354	481	Promoter (<=1kb)	156338503	156346990	8488	+	ENSG00000163467	ENST00000368253	0	TSACC	TSSK6 activating cochaperone [Source:HGNC Symbol;Acc:HGNC:30636]
1	156339574	156340298	725	41	3.31351	4.11388	1.46709	162	Promoter (<=1kb)	156338902	156346995	8094	+	ENSG00000163467	ENST00000368251	672	TSACC	TSSK6 activating cochaperone [Source:HGNC Symbol;Acc:HGNC:30636]
1	156335985	156336315	331	33	2.89522	3.30855	0.89144	151	Promoter (<=1kb)	156320840	156336007	15168	-	ENSG00000163468	ENST00000490221	0	CCT3	chaperonin containing TCP1 subunit 3 [Source:HGNC Symbol;Acc:HGNC:1616]
1	156282186	156283228	1043	62	4.23474	6.25152	3.22135	316	Promoter (<=1kb)	156282935	156292443	9509	+	ENSG00000163472	ENST00000463670	0	TMEM79	transmembrane protein 79 [Source:HGNC Symbol;Acc:HGNC:28196]
1	203126065	203126673	609	34	2.78863	3.44328	0.98316	222	Promoter (<=1kb)	203127065	203167405	40341	+	ENSG00000163485	ENST00000367236	-392	ADORA1	adenosine A1 receptor [Source:HGNC Symbol;Acc:HGNC:262]
1	203128314	203128587	274	27	2.44564	2.73959	0.50378	102	Promoter (<=1kb)	203128373	203166062	37690	+	ENSG00000163485	ENST00000618295	0	ADORA1	adenosine A1 receptor [Source:HGNC Symbol;Acc:HGNC:262]
1	203129106	203129379	274	33	2.71737	3.3244	0.90389	109	Promoter (<=1kb)	203129634	203165741	36108	+	ENSG00000163485	ENST00000464019	-255	ADORA1	adenosine A1 receptor [Source:HGNC Symbol;Acc:HGNC:262]
1	203144513	203144786	274	24	2.32225	2.42877	0.34635	129	Exon (ENST00000434265/ENSG00000224671, exon 4 of 4)	203150632	203166749	16118	+	ENSG00000163485	ENST00000472535	-5846	ADORA1	adenosine A1 receptor [Source:HGNC Symbol;Acc:HGNC:262]
1	204807999	204808588	590	41	3.10825	4.15156	1.49944	118	Distal Intergenic	204828651	205010924	182274	+	ENSG00000163531	ENST00000404977	-20063	NFASC	neurofascin [Source:HGNC Symbol;Acc:HGNC:29866]
1	204828415	204828797	383	54	3.6374	5.48743	2.58619	152	Promoter (<=1kb)	204828651	205010924	182274	+	ENSG00000163531	ENST00000404977	0	NFASC	neurofascin [Source:HGNC Symbol;Acc:HGNC:29866]
1	204992680	204993010	331	34	2.798	3.45887	0.98316	95	Intron (ENST00000404977/ENSG00000163531, intron 25 of 25)	204988664	205016386	27723	+	ENSG00000163531	ENST00000413225	4016	NFASC	neurofascin [Source:HGNC Symbol;Acc:HGNC:29866]
1	205000922	205001384	463	25	2.37079	2.50411	0.38392	167	Exon (ENST00000339876/ENSG00000163531, exon 26 of 30)	204997184	205018739	21556	+	ENSG00000163531	ENST00000447819	3738	NFASC	neurofascin [Source:HGNC Symbol;Acc:HGNC:29866]
1	205321240	205322420	1181	62	3.25311	6.26898	3.23783	156	Promoter (<=1kb)	205302063	205321745	19683	-	ENSG00000163545	ENST00000367157	0	NUAK2	NUAK family kinase 2 [Source:HGNC Symbol;Acc:HGNC:29558]
1	205321240	205322420	1181	75	3.78075	7.50216	4.30097	590	Promoter (<=1kb)	205302063	205321745	19683	-	ENSG00000163545	ENST00000367157	0	NUAK2	NUAK family kinase 2 [Source:HGNC Symbol;Acc:HGNC:29558]
1	205321240	205322420	1181	71	4.1364	7.16542	4.03274	1011	Promoter (<=1kb)	205302063	205321745	19683	-	ENSG00000163545	ENST00000367157	0	NUAK2	NUAK family kinase 2 [Source:HGNC Symbol;Acc:HGNC:29558]
1	205323065	205323343	279	36	2.7076	3.61478	1.05837	193	Promoter (1-2kb)	205302063	205321745	19683	-	ENSG00000163545	ENST00000367157	-1320	NUAK2	NUAK family kinase 2 [Source:HGNC Symbol;Acc:HGNC:29558]
1	34858971	34859430	460	35	3.02386	3.50385	1.01488	357	Promoter (<=1kb)	34855050	34859069	4020	-	ENSG00000163866	ENST00000446026	0	SMIM12	small integral membrane protein 12 [Source:HGNC Symbol;Acc:HGNC:25154]
1	34859613	34859934	322	75	4.47641	7.50068	4.30097	177	Promoter (<=1kb)	34712737	34859735	146999	-	ENSG00000163866	ENST00000426886	0	SMIM12	small integral membrane protein 12 [Source:HGNC Symbol;Acc:HGNC:25154]
1	34865829	34866249	421	58	4.27348	5.81488	2.86521	203	3' UTR	34855169	34859755	4587	-	ENSG00000163866	ENST00000456842	-6074	SMIM12	small integral membrane protein 12 [Source:HGNC Symbol;Acc:HGNC:25154]
1	34866440	34867239	800	51	3.96566	5.12028	2.29199	311	Exon (ENST00000235180/ENSG00000116544, exon 9 of 10)	34855169	34859755	4587	-	ENSG00000163866	ENST00000456842	-6685	SMIM12	small integral membrane protein 12 [Source:HGNC Symbol;Acc:HGNC:25154]
1	35031296	35032118	823	61	4.4995	6.16768	3.18087	262	Promoter (<=1kb)	34986165	35031711	45547	-	ENSG00000163867	ENST00000493328	0	ZMYM6	zinc finger MYM-type containing 6 [Source:HGNC Symbol;Acc:HGNC:13050]
[truncated: 28,382 more rows]

## Sheet: CUL4B
Chromosome	start	end	width	score	signalValue	'-log10pvalue	'-log10qvalue	peak_summit	annotation	geneStart	geneEnd	geneLength	geneStrand	geneId	transcriptId	distanceToTSS	geneName	geneDescription
[truncated: 11,247 more rows]

[truncated: 1 more sheets: MTA1]
